# Supplementary material for: Analysis of Immune Checkpoint Drug Targets and Tumor Proteotypes in Non-Small Cell Lung Cancer
Source: Sci Rep. 2020 Jun 17;10:9805. doi: 10.1038/s41598-020-66902-0 (PMC7300007; doi:10.1038/s41598-020-66902-0)
Supplement: Supplementary file 1 — Supplementary information. [file 41598_2020_66902_MOESM1_ESM.xlsx]

## Sheet: Info
Analysis of Immune Checkpoint Drug Targets and Tumor Proteotypes in Non-Small Cell Lung Cancer
Daniel C. Liebler1*, Timothy R. Holzer2, Alexander Haragan3, Ryan D. Morrison1, Leslie O’Neill Reising2, Bradley L. Ackerman2, Jeff A. Fill2, Andrew E. Schade2, and Aaron M. Gruver2*
Supplementary dataset 1
These tabs contain peak area, QC evaluation (data check) and calculated protein amounts for targeted MS measurements.
The "data check" column summarizes results of manual inspection of PRM data in Skyline
	"p" denotes "pass", which indicates that at least two of three selected PRM transitions were confirmed as co-eluting and in correct intensity order
	"f" denotes "fail, which indicates that criteria for "pass" were not met

## Sheet: PD-1
PD-1 (PDCD1)
Sample ID	Total Area L	Total Area H	Total Area Ratio	data check	fmol/ug protein
P2613	50025	109276704	0.0005	f	0
P2624	25477	130784336	0.0002	f	0
P2625	417629	94971504	0.0044	p	0.0176
P2658	5568418	58687216	0.0949	p	0.3796
SR12-1	35562	76263464	0.0005	f	0
SR12-103	62959	23750072	0.0027	p	0.0108
SR12-4	211528	74889296	0.0028	f	0
SR12-68	1094950	90561472	0.0121	p	0.0484
SR12-81	33990	40735752	0.0008	f	0
SR12-82	77293	35308192	0.0022	f	0
SR12-92	99936	53290928	0.0019	f	0
SR12-94	0	553445	0	f	0
SR13-77	0	45953672	0	f	0
SR13-82	95664	45899620	0.0021	f	0
SR15-496	1003305	43233440	0.0232	p	0.0928
SR15-778	294905	42026612	0.007	f	0
SR15-874	65026	81014928	0.0008	p	0.0032
V46	145807	44007632	0.0033	f	0
V631	128197	59488976	0.0022	p	0.0088
V97	65939	42485248	0.0016	f	0
P2530	0	13650578	0	f	0
P2619	228771	7189745	0.0318191	p	0.127276
SR12-138	249134	10687931	0.0233098	p	0.0932394
SR12-181	70023	10067400	0.00695542	p	0.0278217
SR12-189	0	12824487	0	f	0
SR12-190	0	19741534	0	f	0
SR12-50	0	16384892	0	f	0
SR12-65T3	121462	18676050	0.00650362	p	0.0260145
SR12-66	240562	9525066	0.0252557	p	0.101023
SR12-95	90275	10966803	0.00823166	p	0.0329266
SR12-96	172904	5879180	0.0294095	p	0.117638
SR13-008T1	39398	8510137	0.00462954	p	0.0185182
SR13-1	405734	11142536	0.0364131	p	0.145652
SR13-18	141133	15054910	0.00937455	p	0.0374982
SR15-273	52605	11934866	0.00440767	p	0.0176307
SR15-546	285704	8460867	0.0337677	p	0.135071
SR15-731	89672	3288570	0.0272678	p	0.109071
SR15-88	89567	10400910	0.00861146	p	0.0344458
V570	61722	8218046	0.00751054	p	0.0300422
V576	100754	12870686	0.00782818	p	0.0313127
V582	57810	2999380	0.019274	p	0.0770959
V583	0	11337387	0	f	0
V584	160764	7451707	0.0215741	p	0.0862965
V622	0	12078252	0	f	0
V626	199267	5675903	0.0351075	p	0.14043
V634	131552	5329503	0.0246837	p	0.0987349

## Sheet: PD-L1
PD-L1 (CD274)
Sample ID	Total Area L	Total Area H	Total Area Ratio	data check	fmol/ug protein
P2613	825597	95614784	0.0086	f	0
P2624	5652976	44681736	0.1265	p	0.506
P2625	2352688	30707804	0.0766	p	0.3064
P2658	2862448	25213414	0.1135	p	0.454
SR12-1	165583	21540508	0.0077	f	0
SR12-103	343041	11017630	0.0311	p	0.1244
SR12-4	1363509	33847888	0.0403	p	0.1612
SR12-68	4180927	27211528	0.1536	p	0.6144
SR12-81	309329	9124103	0.0339	p	0.1356
SR12-82	363415	8254524	0.044	p	0.176
SR12-92	68817	14239154	0.0048	f	0
SR12-94	25607	304305	0.0841	f	0
SR13-77	134456	9174943	0.0147	p	0.0588
SR13-82	771746	24911036	0.0316	p	0.1264
SR15-496	4107325	16915650	0.2428	p	0.9712
SR15-778	356111	5981727	0.0795	p	0.318
SR15-874	461833	23768886	0.005	p	0.02
V46	216961	17288422	0.0144	p	0.0576
V631	377999	17897570	0.0211	f	0
V97	714764	17190766	0.0416	p	0.1664
P2530	249629	9338847	0.0267302	p	0.106921
P2619	264173	6043619	0.0437111	p	0.174844
SR12-138	353748	9368236	0.0377604	p	0.151041
SR12-181	981175	7996360	0.122703	p	0.490811
SR12-189	254411	8096957	0.0314206	p	0.125682
SR12-190	648757	14280646	0.0454291	p	0.181716
SR12-50	875346	12368671	0.0707712	p	0.283085
SR12-65T3	637152	14744527	0.0432128	p	0.172851
SR12-66	477152	11097142	0.0429977	p	0.171991
SR12-95	149841	8443601	0.0177461	p	0.0709844
SR12-96	174172	7531748	0.023125	p	0.0925002
SR13-008T1	0	8098831	0	f	0
SR13-1	1293052	9670520	0.133711	p	0.534843
SR13-18	602760	11648146	0.0517473	p	0.206989
SR15-273	1918806	8322780	0.230549	p	0.922195
SR15-546	2526669	9737405	0.259481	p	1.03792
SR15-731	749924	6343409	0.118221	p	0.472884
SR15-88	477156	8078387	0.0590658	p	0.236263
V570	1404158	6418044	0.218783	p	0.875131
V576	846376	9430438	0.0897494	p	0.358998
V582	548924	7812129	0.0702656	p	0.281062
V583	230728	8102522	0.0284761	p	0.113904
V584	535281	5298545	0.101024	p	0.404097
V622	223364	7792031	0.0286657	p	0.114663
V626	302373	6210650	0.0486862	p	0.194745
V634	1318495	7104921	0.185575	p	0.7423

## Sheet: IDO1
IDO1
Sample ID	Total Area L	Total Area H	Total Area Ratio	data check	fmol/ug protein
P2613	175219	77066208	0.0023	f	0
P2624	1934014	46202584	0.0419	p	0.1676
P2625	2449073	33668268	0.0727	p	0.2908
P2658	2629745	22105888	0.119	p	0.476
SR12-1	41650	31495838	0.0013	f	0
SR12-103	2957584	12843502	0.2303	p	0.9212
SR12-4	28336484	36228028	0.7822	p	3.1288
SR12-68	4974916	26381930	0.1886	p	0.7544
SR12-81	479848	5902763	0.0813	f	0
SR12-82	1058733	11644738	0.0909	p	0.3636
SR12-92	475094	14998518	0.0317	p	0.1268
SR12-94	1224136	6624746	0.1848	p	0.7392
SR13-77	409832	12344706	0.0332	p	0.1328
SR13-82	65165	26213644	0.0025	f	0
SR15-496	594023	16599250	0.0358	f	0
SR15-778	240267	17688326	0.0136	f	0
SR15-874	231198	31561754	0.0073	f	0
V46	477283	19639636	0.0243	p	0.0972
V631	160665	21997492	0.0073	f	0
V97	633187	12279453	0.0516	p	0.2064
P2530	1487411	11744092	0.126652	p	0.506607
P2619	433835	6724826	0.0645124	p	0.25805
SR12-138	5010187	5993412	0.835949	p	3.3438
SR12-181	0	5207578	0	f	0
SR12-189	636150	12911502	0.04927	p	0.19708
SR12-190	0	15323072	0	f	0
SR12-50	2022874	15333914	0.131922	p	0.527686
SR12-65T3	0	18180292	0	f	0
SR12-66	0	9377378	0	f	0
SR12-95	771832	10119221	0.0762739	p	0.305095
SR12-96	0	6998514	0	f	0
SR13-008T1	0	11446278	0	f	0
SR13-1	1460410	9826378	0.148621	p	0.594486
SR13-18	422215	14643306	0.0288333	p	0.115333
SR15-273	0	12535010	0	f	0
SR15-546	2985804	10097262	0.295704	p	1.18282
SR15-731	0	7711912	0	f	0
SR15-88	3143260	6834699	0.459897	p	1.83959
V570	511968	9172110	0.0558179	p	0.223272
V576	0	13540547	0	f	0
V582	0	8935733	0	f	0
V583	2016324	10397101	0.193931	p	0.775725
V584	0	5159980	0	f	0
V622	0	8681130	0	f	0
V626	1534595	6913933	0.221957	p	0.887828
V634	1515340	10355604	0.14633	p	0.585322

## Sheet: PD-L2
PD-L2 (PDCD1LG2)
Sample ID	Total Area L	Total Area H	Total Area Ratio	data check	fmol/ug protein
P2613	228034	17091662	0.0133	p	0.0532
P2624	511139	31926612	0.0160098	p	0.0640392
P2625	5526539	22532706	0.2453	p	0.9812
P2658	1380820	8970663	0.1539	p	0.6156
SR12-1	73244	6087996	0.012	p	0.048
SR12-103	66775	1829753	0.0365	p	0.146
SR12-4	204264	13741437	0.0149	p	0.0596
SR12-68	2426795	12205353	0.1988	p	0.7952
SR12-81	51723	1621249	0.0319	f	0
SR12-82	768164	5777997	0.1329	p	0.5316
SR12-92	759952	5989154	0.1269	p	0.5076
SR12-94	753781	1980746	0.3806	p	1.5224
SR13-77	324851	4215617	0.0771	p	0.3084
SR13-82	510298	5332371	0.0957	p	0.3828
SR15-496	774594	6853214	0.113	p	0.452
SR15-778	238498	10537722	0.0226	p	0.0904
SR15-874	412015	23455190	0.0176	p	0.0704
V46	339007	18795796	0.018	p	0.072
V631	517688	17092504	0.0303	p	0.1212
V97	837082	5462681	0.1532	p	0.6128

## Sheet: LAG3
LAG3
Sample ID	Total Area L	Total Area H	Total Area Ratio	data check	fmol/ug protein
P2613	905626	44907848	0.0202	p	0.0808
P2624	808092	14675938	0.0551	p	0.2204
P2625	448091	7859838	0.057	p	0.228
P2658	1582346	10569734	0.1497	p	0.5988
SR12-1	8734	9691866	0.0009	f	0
SR12-103	4995975	5736069	0.871	p	3.484
SR12-4	251886	12867529	0.0214	p	0.0856
SR12-68	3879945	15116000	0.2567	p	1.0268
SR12-81	403043	6815075	0.06	p	0.24
SR12-82	614659	4426389	0.1389	p	0.5556
SR12-92	337249	6351718	0.0531	p	0.2124
SR12-94	2160223	3496640	0.6178	p	2.4712
SR13-77	594674	10188706	0.0584	p	0.2336
SR13-82	259901	10963772	0.0237	p	0.0948
SR15-496	564484	5546696	0.1018	p	0.4072
SR15-778	569174	6509742	0.0874	p	0.3496
SR15-874	208909	8302485	0.0252	p	0.1008
V46	856697	9931953	0.0863	p	0.3452
V631	98856	7778019	0.0127	f	0
V97	763779	5962987	0.1281	p	0.5124

## Sheet: TIM-3
TIM-3 (HAVCR2)
Sample ID	Total Area L	Total Area H	Total Area Ratio	data check	fmol/ug protein
P2613	203237	375228416	0.0005	p	0.002
P2624	451605	231707840	0.0019	p	0.0076
P2625	1069989	113221040	0.0095	p	0.038
P2658	2558182	201001952	0.0127	p	0.0508
SR12-1	502895	273265888	0.0018	p	0.0072
SR12-103	1039717	76870848	0.0135	p	0.054
SR12-4	888326	307586016	0.0029	p	0.0116
SR12-68	1456463	136648720	0.0107	p	0.0428
SR12-81	761437	64910624	0.0117	p	0.0468
SR12-82	678548	72017072	0.0094	p	0.0376
SR12-92	1524177	147469296	0.0103	p	0.0412
SR12-94	1723789	56263608	0.0306	p	0.1224
SR13-77	512770	97534944	0.0053	p	0.0212
SR13-82	637692	196732496	0.0032	p	0.0128
SR15-496	1555041	148364480	0.0105	p	0.042
SR15-778	536431	67400576	0.0096	p	0.0384
SR15-874	628900	249282864	0.0025	f	0
V46	2446574	177329728	0.0138	p	0.0552
V631	831978	184349136	0.0045	p	0.018
V97	1075380	125603936	0.0086	p	0.0344

## Sheet: ICOSLG
ICOSLG
Sample ID	Total Area L	Total Area H	Total Area Ratio	data check	fmol/ug protein
P2613	1297196	23760030	0.0546	p	0.2184
P2624	1516547	32081828	0.0473	p	0.1892
P2625	1370314	21739750	0.063	p	0.252
P2658	1192282	8792200	0.1356	p	0.5424
SR12-1	3578448	10641919	0.3363	p	1.3452
SR12-103	1171578	3214350	0.3645	p	1.458
SR12-4	1573615	16784044	0.0938	p	0.3752
SR12-68	1483937	11707774	0.1267	p	0.5068
SR12-81	754671	2863327	0.2636	p	1.0544
SR12-82	2412431	6126828	0.3937	p	1.5748
SR12-92	2811820	7599604	0.37	p	1.48
SR12-94	1444991	3043387	0.4748	p	1.8992
SR13-77	1486404	3911638	0.38	p	1.52
SR13-82	966377	8872615	0.1089	p	0.4356
SR15-496	1312736	6663604	0.197	p	0.788
SR15-778	2274852	13400160	0.1698	p	0.6792
SR15-874	1666911	23765628	0.0701	p	0.2804
V46	2028199	31809716	0.0638	p	0.2552
V631	1217816	19475880	0.0625	p	0.25
V97	1788779	6984734	0.2561	p	1.0244

## Sheet: VISTA
VISTA (VSIR)
Sample ID	Total Area L	Total Area H	Total Area Ratio	data check	fmol/ug protein
P2613	0	5201820	0	f	0
P2624	214994	2535740	0.0848	p	0.3392
P2625	303581	5643175	0.0538	p	0.2152
P2658	2267740	3158492	0.718	p	2.872
SR12-1	102468	2026187	0.0506	p	0.2024
SR12-103	1028840	12316554	0.0835	p	0.334
SR12-4	301894	2677173	0.1128	p	0.4512
SR12-68	680345	5445481	0.1249	p	0.4996
SR12-81	436386	2641312	0.1652	p	0.6608
SR12-82	190089	1283940	0.1481	p	0.5924
SR12-92	58530	1316473	0.0445	f	0
SR12-94	0	592788	0	f	0
SR13-77	88182	1743293	0.0506	p	0.2024
SR13-82	0	402617	0	f	0
SR15-496	955713	3141479	0.3042	p	1.2168
SR15-778	201743	4046918	0.0499	p	0.1996
SR15-874	170899	4029609	0.0424	p	0.1696
V46	0	580667	0	f	0
V631	0	368601	0	f	0
V97	426235	2536696	0.168	p	0.672

## Sheet: GITR
GITR (TNFRSF18)
Sample ID	Total Area L	Total Area H	Total Area Ratio	data check	fmol/ug protein
P2613	2437184	15883550	0.1534	p	0.6136
P2624	7620138	35182112	0.2166	p	0.8664
P2625	4341474	23384282	0.201	p	0.804
P2658	1241954	14287630	0.0869	p	0.3476
SR12-1	961016	25497352	0.0997	p	0.3988
SR12-103	942139	14513088	0.122	p	0.488
SR12-4	7854085	29633822	0.265	p	1.06
SR12-68	5790866	19806946	0.2924	p	1.1696
SR12-81	2412099	14368967	0.2114	p	0.8456
SR12-82	2658285	7426456	0.3579	p	1.4316
SR12-92	2799680	18113072	0.1585	p	0.634
SR12-94	4771480	6430472	0.8469	p	3.3876
SR13-77	2447229	15914333	0.1538	p	0.6152
SR13-82	4497728	20696346	0.2173	p	0.8692
SR15-496	4515901	15473936	0.2918	f	0
SR15-778	2534942	17288506	0.1466	f	0
SR15-874	2210707	15297510	0.1445	p	0.578
V46	8626847	24218376	0.3562	p	1.4248
V631	1532583	16660719	0.092	p	0.368
V97	2635132	11164568	0.236	p	0.944

[truncated: 1 more sheets: CD40]
