# Supplementary material for: Analysis of Immune Checkpoint Drug Targets and Tumor Proteotypes in Non-Small Cell Lung Cancer
Source: Sci Rep. 2020 Jun 17;10:9805. doi: 10.1038/s41598-020-66902-0 (PMC7300007; doi:10.1038/s41598-020-66902-0)
Supplement: Supplementary file 2 — Supplementary information 2. [file 41598_2020_66902_MOESM2_ESM.xlsx]

## Sheet: Info
Analysis of Immune Checkpoint Drug Targets and Tumor Proteotypes in Non-Small Cell Lung Cancer
Daniel C. Liebler1*, Timothy R. Holzer2, Alexander Haragan3, Ryan D. Morrison1, Leslie O’Neill Reising2, Bradley L. Ackerman2, Jeff A. Fill2, Andrew E. Schade2, and Aaron M. Gruver2*
Supplementary dataset 2

## Sheet: GSEA summary PD-L1
GSEA based on PD-L1 abundance
Enrich method: GSEA
Organism: hsapiens
Enrichment Categories: community-contributed_Hallmark50
Interesting list: b3cac4d08a9348e0a91616c0ba14897f_PDL1.rnk. ID type: genesymbol
The interesting list contains 6819 user IDs in which 6745 user IDs are unambiguously mapped to 6745 unique entrezgene IDs and 74 user IDs can not be mapped to any entrezgene ID.
The GO Slim summary are based upon the 6745 unique entrezgene IDs.
Among the 6745 unique entrezgene IDs, 2392 IDs are annotated to the selected functional categories, which are used for the enrichment analysis.
Parameters for the enrichment analysis:
Minimum number of IDs in the category: 10
Maximum number of IDs in the category: 500
Significance Level: FDR < 0.05
Number of permutation: 1000
Based on the above parameters, 13 positive related categories and 4 negative related categories are identified as enriched categories and all are shown in this report.

## Sheet: Enrichment results
Gene Set	Description	Size	Leading Edge Number	ES	NES	P Value	FDR
HALLMARK_MYC_TARGETS_V1	MYC targets, variant 1	188	124	0.65282	2.1029	0	0
HALLMARK_EPITHELIAL_MESENCHYMAL_TRANSITION	epithelial mesenchymal transition	145	73	-0.5559	-2.5657	0	0
HALLMARK_COAGULATION	blood coagulation cascade	100	50	-0.60907	-2.7641	0	0
HALLMARK_MYOGENESIS	muscle differentiation	136	73	-0.57764	-2.7685	0	0
HALLMARK_G2M_CHECKPOINT	cell cycle progression: G2/M checkpoint	110	48	0.5819	1.8291	0	0.00027618
HALLMARK_E2F_TARGETS	cell cycle progression: E2F targets	124	55	0.57701	1.8324	0	0.00041427
HALLMARK_MYC_TARGETS_V2	MYC targets, variant 2	42	22	0.61862	1.7466	0	0.0018642
HALLMARK_APICAL_JUNCTION	apical junction complex consisting of adherens and tight junctions	130	31	-0.41553	-1.9571	0	0.0018778
HALLMARK_UNFOLDED_PROTEIN_RESPONSE	unfolded protein response; ER stress	75	39	0.55762	1.7025	0	0.0023199
HALLMARK_UV_RESPONSE_UP	UV response: upregulated genes	94	32	0.5322	1.6437	0	0.0060759
HALLMARK_MTORC1_SIGNALING	mTORC1 signaling	153	68	0.50457	1.6118	0	0.0091139
HALLMARK_DNA_REPAIR	DNA repair	94	42	0.51746	1.5915	0	0.011185
HALLMARK_INTERFERON_GAMMA_RESPONSE	interferon gamma response	120	63	0.49664	1.5648	0.0010194	0.011682
HALLMARK_INTERFERON_ALPHA_RESPONSE	interferon alpha response	64	42	0.52978	1.5743	0.0031813	0.011876
HALLMARK_TNFA_SIGNALING_VIA_NFKB	TNFA signaling via NF_B	55	19	0.50333	1.4857	0.010684	0.027568
HALLMARK_REACTIVE_OXIGEN_SPECIES_PATHWAY	reactive oxygen species pathway	42	19	0.51658	1.4563	0.01566	0.036663
HALLMARK_ALLOGRAFT_REJECTION	allograft rejection	88	42	0.46539	1.4366	0.011375	0.042447
1
Size = number of genes in set
Leading edge number = number of significantly differential proteins mapping to set
ES = enrichment score
NES = normalized enrichment score

## Sheet: HALLMARK_MYC_TARGETS_V1 (1)
ID: HALLMARK_MYC_TARGETS_V1; Name: MYC targets, variant 1
Size=188; L=124; ES=0.65; NES=2.10; PValue=0.000e+0; FDR=0.000e+0
User ID	Gene Symbol	Gene Name	Entrez Gene	Score
C1QBP	C1QBP	complement C1q binding protein	708	1.10578
CLNS1A	CLNS1A	chloride nucleotide-sensitive channel 1A	1207	1.33842
CSTF2	CSTF2	cleavage stimulation factor subunit 2	1478	2.1358
DHX15	DHX15	DEAH-box helicase 15	1665	1.05483
DUT	DUT	deoxyuridine triphosphatase	1854	2.00063
EEF1B2	EEF1B2	eukaryotic translation elongation factor 1 beta 2	1933	0.867914
EIF1AX	EIF1AX	eukaryotic translation initiation factor 1A X-linked	1964	1.3558
EIF2S1	EIF2S1	eukaryotic translation initiation factor 2 subunit alpha	1965	1.34018
EIF4A1	EIF4A1	eukaryotic translation initiation factor 4A1	1973	1.67855
EIF4E	EIF4E	eukaryotic translation initiation factor 4E	1977	1.28835
EIF4G2	EIF4G2	eukaryotic translation initiation factor 4 gamma 2	1982	2.33015
EPRS	EPRS	glutamyl-prolyl-tRNA synthetase	2058	1.92426
ERH	ERH	ERH, mRNA splicing and mitosis factor	2079	1.24708
FBL	FBL	fibrillarin	2091	1.43975
GSPT1	GSPT1	G1 to S phase transition 1	2935	1.34018
HDAC2	HDAC2	histone deacetylase 2	3066	1.45613
HNRNPA1	HNRNPA1	heterogeneous nuclear ribonucleoprotein A1	3178	1.41946
HNRNPA2B1	HNRNPA2B1	heterogeneous nuclear ribonucleoprotein A2/B1	3181	1.27136
HNRNPU	HNRNPU	heterogeneous nuclear ribonucleoprotein U	3192	2.49836
HPRT1	HPRT1	hypoxanthine phosphoribosyltransferase 1	3251	2.53571
HSP90AB1	HSP90AB1	heat shock protein 90 alpha family class B member 1	3326	0.974659
HSPD1	HSPD1	heat shock protein family D (Hsp60) member 1	3329	0.977859
HSPE1	HSPE1	heat shock protein family E (Hsp10) member 1	3336	1.18677
IARS	IARS	isoleucyl-tRNA synthetase	3376	2.21582
IMPDH2	IMPDH2	inosine monophosphate dehydrogenase 2	3615	1.40737
KARS	KARS	lysyl-tRNA synthetase	3735	1.07334
KPNB1	KPNB1	karyopherin subunit beta 1	3837	1.73594
KPNA2	KPNA2	karyopherin subunit alpha 2	3838	1.64319
MCM2	MCM2	minichromosome maintenance complex component 2	4171	2.48771
MCM4	MCM4	minichromosome maintenance complex component 4	4173	2.36532
MCM5	MCM5	minichromosome maintenance complex component 5	4174	3.01312
MCM6	MCM6	minichromosome maintenance complex component 6	4175	2.40771
MCM7	MCM7	minichromosome maintenance complex component 7	4176	2.53671
NCBP1	NCBP1	nuclear cap binding protein subunit 1	4686	1.14439
PA2G4	PA2G4	proliferation-associated 2G4	5036	3.31104
PCNA	PCNA	proliferating cell nuclear antigen	5111	2.90854
POLD2	POLD2	DNA polymerase delta 2, accessory subunit	5425	2.1431
PPM1G	PPM1G	protein phosphatase, Mg2+/Mn2+ dependent 1G	5496	2.42506
PRPS2	PRPS2	phosphoribosyl pyrophosphate synthetase 2	5634	0.935171
PSMA1	PSMA1	proteasome subunit alpha 1	5682	1.00043
PSMA2	PSMA2	proteasome subunit alpha 2	5683	1.33436
PSMA4	PSMA4	proteasome subunit alpha 4	5685	1.0565
PSMA6	PSMA6	proteasome subunit alpha 6	5687	2.45843
PSMA7	PSMA7	proteasome subunit alpha 7	5688	1.80668
PSMB2	PSMB2	proteasome subunit beta 2	5690	1.41542
PSMC6	PSMC6	proteasome 26S subunit, ATPase 6	5706	2.05809
PSMD1	PSMD1	proteasome 26S subunit, non-ATPase 1	5707	1.10406
PSMD3	PSMD3	proteasome 26S subunit, non-ATPase 3	5709	2.26384
PSMD7	PSMD7	proteasome 26S subunit, non-ATPase 7	5713	1.56783
RAD23B	RAD23B	RAD23 homolog B, nucleotide excision repair protein	5887	2.75326
RAN	RAN	RAN, member RAS oncogene family	5901	2.47986
RANBP1	RANBP1	RAN binding protein 1	5902	2.5232
RFC4	RFC4	replication factor C subunit 4	5984	2.23893
ABCE1	ABCE1	ATP binding cassette subfamily E member 1	6059	3.92668
RPL18	RPL18	ribosomal protein L18	6141	1.53777
RPL22	RPL22	ribosomal protein L22	6146	1.48717
MRPL23	MRPL23	mitochondrial ribosomal protein L23	6150	1.17824
RPL34	RPL34	ribosomal protein L34	6164	1.11095
RPLP0	RPLP0	ribosomal protein lateral stalk subunit P0	6175	2.49836
RPS2	RPS2	ribosomal protein S2	6187	1.43771
RPS3	RPS3	ribosomal protein S3	6188	1.45818
RPS5	RPS5	ribosomal protein S5	6193	2.04492
RPS6	RPS6	ribosomal protein S6	6194	1.29594
RPS10	RPS10	ribosomal protein S10	6204	1.62696
RRM1	RRM1	ribonucleotide reductase catalytic subunit M1	6240	1.86394
SET	SET	SET nuclear proto-oncogene	6418	1.49552
SRSF1	SRSF1	serine and arginine rich splicing factor 1	6426	2.16588
SRSF3	SRSF3	serine and arginine rich splicing factor 3	6428	4.56489
SRSF7	SRSF7	serine and arginine rich splicing factor 7	6432	0.884465
TRA2B	TRA2B	transformer 2 beta homolog	6434	1.33824
SNRPA	SNRPA	small nuclear ribonucleoprotein polypeptide A	6626	1.2176
SNRPA1	SNRPA1	small nuclear ribonucleoprotein polypeptide A'	6627	1.29785
SNRPD1	SNRPD1	small nuclear ribonucleoprotein D1 polypeptide	6632	0.87692
SNRPD2	SNRPD2	small nuclear ribonucleoprotein D2 polypeptide	6633	1.51444
SNRPD3	SNRPD3	small nuclear ribonucleoprotein D3 polypeptide	6634	1.16886
SNRPG	SNRPG	small nuclear ribonucleoprotein polypeptide G	6637	1.23967
SRPK1	SRPK1	SRSF protein kinase 1	6732	1.31619
SSB	SSB	Sjogren syndrome antigen B	6741	0.938296
TCP1	TCP1	t-complex 1	6950	2.06074
U2AF1	U2AF1	U2 small nuclear RNA auxiliary factor 1	7307	2.87686
UBE2E1	UBE2E1	ubiquitin conjugating enzyme E2 E1	7324	1.27889
VBP1	VBP1	VHL binding protein 1	7411	1.34797
XPO1	XPO1	exportin 1	7514	1.10062
CNBP	CNBP	CCHC-type zinc finger nucleic acid binding protein	7555	1.12208
DEK	DEK	DEK proto-oncogene	7913	1.13705
CUL1	CUL1	cullin 1	8454	1.0711
EIF3B	EIF3B	eukaryotic translation initiation factor 3 subunit B	8662	2.47065
EIF3D	EIF3D	eukaryotic translation initiation factor 3 subunit D	8664	1.27889
EIF3J	EIF3J	eukaryotic translation initiation factor 3 subunit J	8669	0.902719
PABPC4	PABPC4	poly(A) binding protein cytoplasmic 4	8761	2.88738
DDX18	DDX18	DEAD-box helicase 18	8886	1.67185
EIF2S2	EIF2S2	eukaryotic translation initiation factor 2 subunit beta	8894	0.949279
RPL14	RPL14	ribosomal protein L14	9045	1.0233
RRP9	RRP9	ribosomal RNA processing 9, U3 small nucleolar RNA binding protein	9136	2.71895
BUB3	BUB3	BUB3, mitotic checkpoint protein	9184	2.17414
DDX21	DDX21	DExD-box helicase 21	9188	1.17097
NOLC1	NOLC1	nucleolar and coiled-body phosphoprotein 1	9221	0.863431
UBA2	UBA2	ubiquitin like modifier activating enzyme 2	10054	0.938296
G3BP1	G3BP1	G3BP stress granule assembly factor 1	10146	2.12224
TRIM28	TRIM28	tripartite motif containing 28	10155	1.18857
HNRNPR	HNRNPR	heterogeneous nuclear ribonucleoprotein R	10236	1.34407
SF3A1	SF3A1	splicing factor 3a subunit 1	10291	1.99805
RACK1	RACK1	receptor for activated C kinase 1	10399	1.57433
SYNCRIP	SYNCRIP	synaptotagmin binding cytoplasmic RNA interacting protein	10492	1.71742
NOP56	NOP56	NOP56 ribonucleoprotein	10528	1.75929
CCT7	CCT7	chaperonin containing TCP1 subunit 7	10574	3.03113
CCT4	CCT4	chaperonin containing TCP1 subunit 4	10575	2.00063
CCT2	CCT2	chaperonin containing TCP1 subunit 2	10576	2.49836
RUVBL2	RUVBL2	RuvB like AAA ATPase 2	10856	1.64477
YWHAQ	YWHAQ	tyrosine 3-monooxygenase/tryptophan 5-monooxygenase activation protein theta	10971	2.19351
PWP1	PWP1	PWP1 homolog, endonuclein	11137	0.870054
XPOT	XPOT	exportin for tRNA	11260	2.05314
CBX3	CBX3	chromobox 3	11335	1.39336
NCBP2	NCBP2	nuclear cap binding protein subunit 2	22916	0.941674
CCT5	CCT5	chaperonin containing TCP1 subunit 5	22948	1.81867
FAM120A	FAM120A	family with sequence similarity 120A	23196	1.28267
TARDBP	TARDBP	TAR DNA binding protein	23435	1.26199
SF3B3	SF3B3	splicing factor 3b subunit 3	23450	1.61148
PRPF31	PRPF31	pre-mRNA processing factor 31	26121	1.06154
SERBP1	SERBP1	SERPINE1 mRNA binding protein 1	26135	2.04755
PABPC1	PABPC1	poly(A) binding protein cytoplasmic 1	26986	1.71052
NOP16	NOP16	NOP16 nucleolar protein	51491	1.36661
POLE3	POLE3	DNA polymerase epsilon 3, accessory subunit	54107	1.27219
STARD7	STARD7	StAR related lipid transfer domain containing 7	56910	1.41109

## Sheet: HALLMARK_EPITHELIAL_MESENCHYMAL
ID: HALLMARK_EPITHELIAL_MESENCHYMAL_TRANSITION; Name: epithelial mesenchymal transition
Size=145; L=73; ES=-0.56; NES=-2.57; PValue=0.000e+0; FDR=0.000e+0
User ID	Gene Symbol	Gene Name	Entrez Gene	Score
ACTA2	ACTA2	actin alpha 2, smooth muscle	59	-1.60268
ANPEP	ANPEP	alanyl aminopeptidase, membrane	290	-1.31297
BGN	BGN	biglycan	633	-1.4235
CALD1	CALD1	caldesmon 1	800	-0.93986
SERPINH1	SERPINH1	serpin family H member 1	871	-0.895088
CDH11	CDH11	cadherin 11	1009	-1.43208
COL1A1	COL1A1	collagen type I alpha 1 chain	1277	-1.26199
COL1A2	COL1A2	collagen type I alpha 2 chain	1278	-0.75821
COL3A1	COL3A1	collagen type III alpha 1 chain	1281	-0.356416
COL4A2	COL4A2	collagen type IV alpha 2 chain	1284	-0.356416
COL5A1	COL5A1	collagen type V alpha 1 chain	1289	-2.13309
COL5A2	COL5A2	collagen type V alpha 2 chain	1290	-0.362688
COL6A2	COL6A2	collagen type VI alpha 2 chain	1292	-0.486195
COL6A3	COL6A3	collagen type VI alpha 3 chain	1293	-0.696944
COL11A1	COL11A1	collagen type XI alpha 1 chain	1301	-0.462608
COL16A1	COL16A1	collagen type XVI alpha 1 chain	1307	-0.51888
COMP	COMP	cartilage oligomeric matrix protein	1311	-1.62063
VCAN	VCAN	versican	1462	-0.769384
DCN	DCN	decorin	1634	-1.21943
DPYSL3	DPYSL3	dihydropyrimidinase like 3	1809	-0.813506
ENO2	ENO2	enolase 2	2026	-0.398886
FAP	FAP	fibroblast activation protein alpha	2191	-0.437847
FBLN1	FBLN1	fibulin 1	2192	-0.361374
FBN1	FBN1	fibrillin 1	2200	-1.23782
FLNA	FLNA	filamin A	2316	-0.981065
FMOD	FMOD	fibromodulin	2331	-1.02804
FN1	FN1	fibronectin 1	2335	-0.777822
IGFBP2	IGFBP2	insulin like growth factor binding protein 2	3485	-0.46701
ITGA5	ITGA5	integrin subunit alpha 5	3678	-0.786308
ITGAV	ITGAV	integrin subunit alpha V	3685	-0.373381
ITGB3	ITGB3	integrin subunit beta 3	3690	-0.9845
LAMC1	LAMC1	laminin subunit gamma 1	3915	-0.588306
LOX	LOX	lysyl oxidase	4015	-1.5675
LOXL2	LOXL2	lysyl oxidase like 2	4017	-1.68888
LRP1	LRP1	LDL receptor related protein 1	4035	-0.855987
LUM	LUM	lumican	4060	-1.22677
MEST	MEST	mesoderm specific transcript	4232	-0.610705
MMP2	MMP2	matrix metallopeptidase 2	4313	-0.594026
MYLK	MYLK	myosin light chain kinase	4638	-0.606823
NNMT	NNMT	nicotinamide N-methyltransferase	4837	-0.946133
NT5E	NT5E	5'-nucleotidase ecto	4907	-0.537964
PCOLCE	PCOLCE	procollagen C-endopeptidase enhancer	5118	-0.696944
PDGFRB	PDGFRB	platelet derived growth factor receptor beta	5159	-0.80056
SERPINE2	SERPINE2	serpin family E member 2	5270	-1.61805
PRSS2	PRSS2	serine protease 2	5645	-1.50181
HTRA1	HTRA1	HtrA serine peptidase 1	5654	-0.725202
QSOX1	QSOX1	quiescin sulfhydryl oxidase 1	5768	-0.584635
SFRP4	SFRP4	secreted frizzled related protein 4	6424	-0.727388
SGCG	SGCG	sarcoglycan gamma	6445	-0.577327
SNTB1	SNTB1	syntrophin beta 1	6641	-0.490739
SPARC	SPARC	secreted protein acidic and cysteine rich	6678	-1.92677
TAGLN	TAGLN	transgelin	6876	-1.81147
TGFBI	TGFBI	transforming growth factor beta induced	7045	-2.09533
THBS1	THBS1	thrombospondin 1	7057	-0.773597
THBS2	THBS2	thrombospondin 2	7058	-0.510508
THY1	THY1	Thy-1 cell surface antigen	7070	-0.778018
TIMP3	TIMP3	TIMP metallopeptidase inhibitor 3	7078	-0.438505
TPM1	TPM1	tropomyosin 1	7168	-0.885978
TPM2	TPM2	tropomyosin 2	7169	-1.99547
TPM4	TPM4	tropomyosin 4	7171	-1.16352
VIM	VIM	vimentin	7431	-1.12657
TFPI2	TFPI2	tissue factor pathway inhibitor 2	7980	-1.50901
MFAP5	MFAP5	microfibril associated protein 5	8076	-0.624863
PDLIM4	PDLIM4	PDZ and LIM domain 4	8572	-0.74593
EDIL3	EDIL3	EGF like repeats and discoidin domains 3	10085	-0.401991
MYL9	MYL9	myosin light chain 9	10398	-1.73362
CAP2	CAP2	cyclase associated actin cytoskeleton regulatory protein 2	10486	-0.770787
FBLN5	FBLN5	fibulin 5	10516	-0.759602
FERMT2	FERMT2	fermitin family member 2	10979	-2.45538
CADM1	CADM1	cell adhesion molecule 1	23705	-0.486843
EFEMP2	EFEMP2	EGF containing fibulin extracellular matrix protein 2	30008	-0.631944
COL5A3	COL5A3	collagen type V alpha 3 chain	50509	-1.34794
LRRC15	LRRC15	leucine rich repeat containing 15	131578	-2.94571

## Sheet: HALLMARK_COAGULATION (1)
ID: HALLMARK_COAGULATION; Name: blood coagulation cascade
Size=100; L=50; ES=-0.61; NES=-2.76; PValue=0.000e+0; FDR=0.000e+0
User ID	Gene Symbol	Gene Name	Entrez Gene	Score
A2M	A2M	alpha-2-macroglobulin	2	-1.51866
ANG	ANG	angiogenin	283	-0.40291
APOA1	APOA1	apolipoprotein A1	335	-2.21582
APOC1	APOC1	apolipoprotein C1	341	-0.571655
APOC2	APOC2	apolipoprotein C2	344	-0.604389
SERPINC1	SERPINC1	serpin family C member 1	462	-2.41002
CFB	CFB	complement factor B	629	-1.2176
SERPING1	SERPING1	serpin family G member 1	710	-4.21416
C1R	C1R	complement C1r	715	-0.90119
C1S	C1S	complement C1s	716	-0.75821
C2	C2	complement C2	717	-1.54481
C3	C3	complement C3	718	-4.44254
C8A	C8A	complement C8 alpha chain	731	-0.500219
C8B	C8B	complement C8 beta chain	732	-0.520404
C8G	C8G	complement C8 gamma chain	733	-0.406016
C9	C9	complement C9	735	-0.424002
COMP	COMP	cartilage oligomeric matrix protein	1311	-1.62063
CPB2	CPB2	carboxypeptidase B2	1361	-0.522308
CRIP2	CRIP2	cysteine rich protein 2	1397	-0.698276
CSRP1	CSRP1	cysteine and glycine rich protein 1	1465	-0.665347
F2	F2	coagulation factor II, thrombin	2147	-0.748504
F12	F12	coagulation factor XII	2161	-2.11023
FBN1	FBN1	fibrillin 1	2200	-1.23782
FGA	FGA	fibrinogen alpha chain	2243	-0.907315
FGG	FGG	fibrinogen gamma chain	2266	-1.29785
FN1	FN1	fibronectin 1	2335	-0.777822
CFH	CFH	complement factor H	3075	-0.660153
HRG	HRG	histidine rich glycoprotein	3273	-3.18541
CFI	CFI	complement factor I	3426	-0.786308
ITGB3	ITGB3	integrin subunit beta 3	3690	-0.9845
ITIH1	ITIH1	inter-alpha-trypsin inhibitor heavy chain 1	3697	-1.20485
KLKB1	KLKB1	kallikrein B1	3818	-0.813636
LAMP2	LAMP2	lysosomal associated membrane protein 2	3920	-0.649824
LRP1	LRP1	LDL receptor related protein 1	4035	-0.855987
MMP2	MMP2	matrix metallopeptidase 2	4313	-0.594026
MMP7	MMP7	matrix metallopeptidase 7	4316	-0.472074
MMP8	MMP8	matrix metallopeptidase 8	4317	-0.633738
MMP11	MMP11	matrix metallopeptidase 11	4320	-1.46849
MST1	MST1	macrophage stimulating 1	4485	-1.59203
SERPINA1	SERPINA1	serpin family A member 1	5265	-0.823652
PLG	PLG	plasminogen	5340	-1.00693
PROS1	PROS1	protein S	5627	-0.553639
HTRA1	HTRA1	HtrA serine peptidase 1	5654	-0.725202
S100A1	S100A1	S100 calcium binding protein A1	6271	-1.222
S100A13	S100A13	S100 calcium binding protein A13	6284	-1.50601
SPARC	SPARC	secreted protein acidic and cysteine rich	6678	-1.92677
TF	TF	transferrin	7018	-1.70363
THBS1	THBS1	thrombospondin 1	7057	-0.773597
TIMP3	TIMP3	TIMP metallopeptidase inhibitor 3	7078	-0.438505
TFPI2	TFPI2	tissue factor pathway inhibitor 2	7980	-1.50901

## Sheet: HALLMARK_MYOGENESIS (1)
ID: HALLMARK_MYOGENESIS; Name: muscle differentiation
Size=136; L=73; ES=-0.58; NES=-2.77; PValue=0.000e+0; FDR=0.000e+0
User ID	Gene Symbol	Gene Name	Entrez Gene	Score
ACTA1	ACTA1	actin alpha 1, skeletal muscle	58	-1.32855
ACTC1	ACTC1	actin alpha cardiac muscle 1	70	-1.58084
ACTN2	ACTN2	actinin alpha 2	88	-2.47372
ACTN3	ACTN3	actinin alpha 3 (gene/pseudogene)	89	-0.577327
AEBP1	AEBP1	AE binding protein 1	165	-2.6474
AGL	AGL	amylo-alpha-1, 6-glucosidase, 4-alpha-glucanotransferase	178	-0.867914
AK1	AK1	adenylate kinase 1	203	-1.28456
CAMK2B	CAMK2B	calcium/calmodulin dependent protein kinase II beta	816	-0.382036
CASQ1	CASQ1	calsequestrin 1	844	-0.577327
CASQ2	CASQ2	calsequestrin 2	845	-0.904417
CKB	CKB	creatine kinase B	1152	-0.432513
CKM	CKM	creatine kinase, M-type	1158	-0.950837
COL1A1	COL1A1	collagen type I alpha 1 chain	1277	-1.26199
COL3A1	COL3A1	collagen type III alpha 1 chain	1281	-0.356416
COL4A2	COL4A2	collagen type IV alpha 2 chain	1284	-0.356416
COL6A2	COL6A2	collagen type VI alpha 2 chain	1292	-0.486195
COL6A3	COL6A3	collagen type VI alpha 3 chain	1293	-0.696944
CRYAB	CRYAB	crystallin alpha B	1410	-1.01183
DES	DES	desmin	1674	-0.628144
DMD	DMD	dystrophin	1756	-1.03127
DTNA	DTNA	dystrobrevin alpha	1837	-0.423368
ENO3	ENO3	enolase 3	2027	-0.783473
ACSL1	ACSL1	acyl-CoA synthetase long chain family member 1	2180	-0.857473
FHL1	FHL1	four and a half LIM domains 1	2273	-0.607042
GPX3	GPX3	glutathione peroxidase 3	2878	-1.65598
GSN	GSN	gelsolin	2934	-0.359388
HRC	HRC	histidine rich calcium binding protein	3270	-0.577327
HSPB2	HSPB2	heat shock protein family B (small) member 2	3316	-0.577327
ITGB1	ITGB1	integrin subunit beta 1	3688	-0.32721
ABLIM1	ABLIM1	actin binding LIM protein 1	3983	-2.20194
MB	MB	myoglobin	4151	-0.569689
MYBPH	MYBPH	myosin binding protein H	4608	-0.577327
MYH4	MYH4	myosin heavy chain 4	4622	-0.382772
MYH11	MYH11	myosin heavy chain 11	4629	-0.528536
MYL2	MYL2	myosin light chain 2	4633	-0.577327
MYL4	MYL4	myosin light chain 4	4635	-0.434269
MYLK	MYLK	myosin light chain kinase	4638	-0.606823
MYO1C	MYO1C	myosin IC	4641	-0.512329
NCAM1	NCAM1	neural cell adhesion molecule 1	4684	-0.838265
NOS1	NOS1	nitric oxide synthase 1	4842	-0.926097
NOTCH1	NOTCH1	notch receptor 1	4851	-0.328232
PKIA	PKIA	cAMP-dependent protein kinase inhibitor alpha	5569	-0.363806
PTGIS	PTGIS	prostaglandin I2 synthase	5740	-0.686329
PYGM	PYGM	glycogen phosphorylase, muscle associated	5837	-0.993949
RYR1	RYR1	ryanodine receptor 1	6261	-0.329627
MAPK12	MAPK12	mitogen-activated protein kinase 12	6300	-1.95454
SGCA	SGCA	sarcoglycan alpha	6442	-0.577327
SGCG	SGCG	sarcoglycan gamma	6445	-0.577327
SOD3	SOD3	superoxide dismutase 3	6649	-0.670726
SPARC	SPARC	secreted protein acidic and cysteine rich	6678	-1.92677
SPTAN1	SPTAN1	spectrin alpha, non-erythrocytic 1	6709	-0.539076
TAGLN	TAGLN	transgelin	6876	-1.81147
TNNC2	TNNC2	troponin C2, fast skeletal type	7125	-1.31698
TNNC1	TNNC1	troponin C1, slow skeletal and cardiac type	7134	-0.577327
TNNI1	TNNI1	troponin I1, slow skeletal type	7135	-0.577327
TNNI2	TNNI2	troponin I2, fast skeletal type	7136	-0.577327
TNNT1	TNNT1	troponin T1, slow skeletal type	7138	-0.577327
TNNT2	TNNT2	troponin T2, cardiac type	7139	-0.577327
TNNT3	TNNT3	troponin T3, fast skeletal type	7140	-0.577327
TPM2	TPM2	tropomyosin 2	7169	-1.99547
TPM3	TPM3	tropomyosin 3	7170	-0.667952
TSC2	TSC2	TSC complex subunit 2	7249	-0.384606
CSRP3	CSRP3	cysteine and glycine rich protein 3	8048	-0.577327
TCAP	TCAP	titin-cap	8557	-0.577327
MYOM1	MYOM1	myomesin 1	8736	-0.577327
MYOM2	MYOM2	myomesin 2	9172	-0.577327
PDLIM7	PDLIM7	PDZ and LIM domain 7	9260	-0.504311
PICK1	PICK1	protein interacting with PRKCA 1	9463	-0.601277
SORBS3	SORBS3	sorbin and SH3 domain containing 3	10174	-0.500892
SPEG	SPEG	striated muscle enriched protein kinase	10290	-1.222
ANKRD2	ANKRD2	ankyrin repeat domain 2	26287	-0.577327
MYOZ1	MYOZ1	myozenin 1	58529	-0.577327
MYL6B	MYL6B	myosin light chain 6B	140465	-0.942994

## Sheet: HALLMARK_G2M_CHECKPOINT (1)
ID: HALLMARK_G2M_CHECKPOINT; Name: cell cycle progression: G2/M checkpoint
Size=110; L=48; ES=0.58; NES=1.83; PValue=0.000e+0; FDR=2.762e-4
User ID	Gene Symbol	Gene Name	Entrez Gene	Score
CDK1	CDK1	cyclin dependent kinase 1	983	1.46849
EWSR1	EWSR1	EWS RNA binding protein 1	2130	1.74525
GSPT1	GSPT1	G1 to S phase transition 1	2935	1.34018
HNRNPU	HNRNPU	heterogeneous nuclear ribonucleoprotein U	3192	2.49836
HSPA8	HSPA8	heat shock protein family A (Hsp70) member 8	3312	1.76634
ILF3	ILF3	interleukin enhancer binding factor 3	3609	2.51697
KIF5B	KIF5B	kinesin family member 5B	3799	1.10406
KIF11	KIF11	kinesin family member 11	3832	1.14202
KPNB1	KPNB1	karyopherin subunit beta 1	3837	1.73594
KPNA2	KPNA2	karyopherin subunit alpha 2	3838	1.64319
LBR	LBR	lamin B receptor	3930	1.61589
SMAD3	SMAD3	SMAD family member 3	4088	1.4118
MCM2	MCM2	minichromosome maintenance complex component 2	4171	2.48771
MCM3	MCM3	minichromosome maintenance complex component 3	4172	1.96151
MCM5	MCM5	minichromosome maintenance complex component 5	4174	3.01312
MCM6	MCM6	minichromosome maintenance complex component 6	4175	2.40771
MKI67	MKI67	marker of proliferation Ki-67	4288	1.35243
MT2A	MT2A	metallothionein 2A	4502	1.27674
NASP	NASP	nuclear autoantigenic sperm protein	4678	1.99289
NCL	NCL	nucleolin	4691	1.3189
NUP98	NUP98	nucleoporin 98	4928	2.70318
PAFAH1B1	PAFAH1B1	platelet activating factor acetylhydrolase 1b regulatory subunit 1	5048	1.14759
CHMP1A	CHMP1A	charged multivesicular body protein 1A	5119	1.74712
PML	PML	promyelocytic leukemia	5371	1.08522
RAD21	RAD21	RAD21 cohesin complex component	5885	1.07673
RAD23B	RAD23B	RAD23 homolog B, nucleotide excision repair protein	5887	2.75326
UPF1	UPF1	UPF1, RNA helicase and ATPase	5976	3.17772
SRSF1	SRSF1	serine and arginine rich splicing factor 1	6426	2.16588
TRA2B	TRA2B	transformer 2 beta homolog	6434	1.33824
TMPO	TMPO	thymopoietin	7112	2.44929
TOP1	TOP1	DNA topoisomerase I	7150	1.27324
UCK2	UCK2	uridine-cytidine kinase 2	7371	3.65492
XPO1	XPO1	exportin 1	7514	1.10062
SMC1A	SMC1A	structural maintenance of chromosomes 1A	8243	1.51233
CUL1	CUL1	cullin 1	8454	1.0711
PRPF4B	PRPF4B	pre-mRNA processing factor 4B	8899	1.53365
BUB3	BUB3	BUB3, mitotic checkpoint protein	9184	2.17414
RPS6KA5	RPS6KA5	ribosomal protein S6 kinase A5	9252	2.20956
G3BP1	G3BP1	G3BP stress granule assembly factor 1	10146	2.12224
DDX39A	DDX39A	DExD-box helicase 39A	10212	1.36562
PRMT5	PRMT5	protein arginine methyltransferase 5	10419	3.2555
RBM14	RBM14	RNA binding motif protein 14	10432	1.26573
SYNCRIP	SYNCRIP	synaptotagmin binding cytoplasmic RNA interacting protein	10492	1.71742
SMC2	SMC2	structural maintenance of chromosomes 2	10592	3.0132
NUP50	NUP50	nucleoporin 50	10762	1.70699
UBE2C	UBE2C	ubiquitin conjugating enzyme E2 C	11065	1.32223
TNPO2	TNPO2	transportin 2	30000	1.45613
JPT1	JPT1	Jupiter microtubule associated homolog 1	51155	1.06087

## Sheet: HALLMARK_E2F_TARGETS
ID: HALLMARK_E2F_TARGETS; Name: cell cycle progression: E2F targets
Size=124; L=55; ES=0.58; NES=1.83; PValue=0.000e+0; FDR=4.143e-4
User ID	Gene Symbol	Gene Name	Entrez Gene	Score
CDK1	CDK1	cyclin dependent kinase 1	983	1.46849
CSE1L	CSE1L	chromosome segregation 1 like	1434	2.48601
DNMT1	DNMT1	DNA methyltransferase 1	1786	2.4013
DUT	DUT	deoxyuridine triphosphatase	1854	2.00063
EIF2S1	EIF2S1	eukaryotic translation initiation factor 2 subunit alpha	1965	1.34018
GSPT1	GSPT1	G1 to S phase transition 1	2935	1.34018
ILF3	ILF3	interleukin enhancer binding factor 3	3609	2.51697
KPNA2	KPNA2	karyopherin subunit alpha 2	3838	1.64319
LBR	LBR	lamin B receptor	3930	1.61589
MCM2	MCM2	minichromosome maintenance complex component 2	4171	2.48771
MCM3	MCM3	minichromosome maintenance complex component 3	4172	1.96151
MCM4	MCM4	minichromosome maintenance complex component 4	4173	2.36532
MCM5	MCM5	minichromosome maintenance complex component 5	4174	3.01312
MCM6	MCM6	minichromosome maintenance complex component 6	4175	2.40771
MCM7	MCM7	minichromosome maintenance complex component 7	4176	2.53671
MKI67	MKI67	marker of proliferation Ki-67	4288	1.35243
MRE11	MRE11	MRE11 homolog, double strand break repair nuclease	4361	1.36168
MSH2	MSH2	mutS homolog 2	4436	1.42157
NASP	NASP	nuclear autoantigenic sperm protein	4678	1.99289
PA2G4	PA2G4	proliferation-associated 2G4	5036	3.31104
PCNA	PCNA	proliferating cell nuclear antigen	5111	2.90854
PNN	PNN	pinin, desmosome associated protein	5411	4.12756
POLD1	POLD1	DNA polymerase delta 1, catalytic subunit	5424	1.28868
POLD2	POLD2	DNA polymerase delta 2, accessory subunit	5425	2.1431
RAD21	RAD21	RAD21 cohesin complex component	5885	1.07673
RAN	RAN	RAN, member RAS oncogene family	5901	2.47986
RANBP1	RANBP1	RAN binding protein 1	5902	2.5232
RFC2	RFC2	replication factor C subunit 2	5982	1.29875
RFC3	RFC3	replication factor C subunit 3	5983	1.78196
RPA1	RPA1	replication protein A1	6117	1.79713
SRSF1	SRSF1	serine and arginine rich splicing factor 1	6426	2.16588
TRA2B	TRA2B	transformer 2 beta homolog	6434	1.33824
TFRC	TFRC	transferrin receptor	7037	2.06608
TK1	TK1	thymidine kinase 1	7083	2.03995
TMPO	TMPO	thymopoietin	7112	2.44929
XPO1	XPO1	exportin 1	7514	1.10062
DEK	DEK	DEK proto-oncogene	7913	1.13705
SMC1A	SMC1A	structural maintenance of chromosomes 1A	8243	1.51233
SMC3	SMC3	structural maintenance of chromosomes 3	9126	1.32662
TRIP13	TRIP13	thyroid hormone receptor interactor 13	9319	1.72468
NUP153	NUP153	nucleoporin 153	9972	2.31202
RAD50	RAD50	RAD50 double strand break repair protein	10111	1.6314
DDX39A	DDX39A	DExD-box helicase 39A	10212	1.36562
SYNCRIP	SYNCRIP	synaptotagmin binding cytoplasmic RNA interacting protein	10492	1.71742
IPO7	IPO7	importin 7	10527	1.24337
NOP56	NOP56	NOP56 ribonucleoprotein	10528	1.75929
RNASEH2A	RNASEH2A	ribonuclease H2 subunit A	10535	1.77858
PAICS	PAICS	phosphoribosylaminoimidazole carboxylase and phosphoribosylaminoimidazolesuccinocarboxamide synthase	10606	1.11095
PSIP1	PSIP1	PC4 and SFRS1 interacting protein 1	11168	1.26948
CHEK2	CHEK2	checkpoint kinase 2	11200	1.68226
NUP205	NUP205	nucleoporin 205	23165	2.48909
CBX5	CBX5	chromobox 5	23468	3.52567
JPT1	JPT1	Jupiter microtubule associated homolog 1	51155	1.06087
NUP107	NUP107	nucleoporin 107	57122	1.25221
SMC6	SMC6	structural maintenance of chromosomes 6	79677	1.14836

## Sheet: HALLMARK_MYC_TARGETS_V2
ID: HALLMARK_MYC_TARGETS_V2; Name: MYC targets, variant 2
Size=42; L=22; ES=0.62; NES=1.75; PValue=0.000e+0; FDR=1.864e-3
User ID	Gene Symbol	Gene Name	Entrez Gene	Score
FARSA	FARSA	phenylalanyl-tRNA synthetase subunit alpha	2193	1.63362
HK2	HK2	hexokinase 2	3099	1.42755
HSPE1	HSPE1	heat shock protein family E (Hsp10) member 1	3336	1.18677
MCM4	MCM4	minichromosome maintenance complex component 4	4173	2.36532
MCM5	MCM5	minichromosome maintenance complex component 5	4174	3.01312
NOP2	NOP2	NOP2 nucleolar protein	4839	1.18138
PA2G4	PA2G4	proliferation-associated 2G4	5036	3.31104
SORD	SORD	sorbitol dehydrogenase	6652	2.67024
DDX18	DDX18	DEAD-box helicase 18	8886	1.67185
RRP9	RRP9	ribosomal RNA processing 9, U3 small nucleolar RNA binding protein	9136	2.71895
MYBBP1A	MYBBP1A	MYB binding protein 1a	10514	1.53777
NOP56	NOP56	NOP56 ribonucleoprotein	10528	1.75929
CBX3	CBX3	chromobox 3	11335	1.39336
WDR43	WDR43	WD repeat domain 43	23160	2.01863
RRP12	RRP12	ribosomal RNA processing 12 homolog	23223	2.14711
TMEM97	TMEM97	transmembrane protein 97	27346	1.55511
NDUFAF4	NDUFAF4	NADH:ubiquinone oxidoreductase complex assembly factor 4	29078	1.30716
MRTO4	MRTO4	MRT4 homolog, ribosome maturation factor	51154	1.25431
NOP16	NOP16	NOP16 nucleolar protein	51491	1.36661
PPAN	PPAN	peter pan homolog	56342	1.66613
IPO4	IPO4	importin 4	79711	1.49178
PUS1	PUS1	pseudouridine synthase 1	80324	1.68197

[truncated: 10 more sheets: HALLMARK_APICAL_JUNCTION, HALLMARK_UNFOLDED_PROTEIN_RESPO, HALLMARK_UV_RESPONSE_UP, HALLMARK_MTORC1_SIGNALING (1), HALLMARK_DNA_REPAIR, HALLMARK_INTERFERON_GAMMA_RESPO, HALLMARK_INTERFERON_ALPHA_RESPO, HALLMARK_TNFA_SIGNALING_VIA_NFK, HALLMARK_REACTIVE_OXIGEN_SPECIE, HALLMARK_ALLOGRAFT_REJECTION]
