# Supplementary material for: Analysis of Immune Checkpoint Drug Targets and Tumor Proteotypes in Non-Small Cell Lung Cancer
Source: Sci Rep. 2020 Jun 17;10:9805. doi: 10.1038/s41598-020-66902-0 (PMC7300007; doi:10.1038/s41598-020-66902-0)
Supplement: Supplementary file 3 — Supplementary information 3. [file 41598_2020_66902_MOESM3_ESM.xlsx]

## Sheet: Info
Analysis of Immune Checkpoint Drug Targets and Tumor Proteotypes in Non-Small Cell Lung Cancer
Daniel C. Liebler1*, Timothy R. Holzer2, Alexander Haragan3, Ryan D. Morrison1, Leslie O’Neill Reising2, Bradley L. Ackerman2, Jeff A. Fill2, Andrew E. Schade2, and Aaron M. Gruver2*
Supplementary dataset 3

## Sheet: GSEA summary IDO1
GSEA based on IDO1 abundance
Enrich method: GSEA
Organism: hsapiens
Enrichment Categories: community-contributed_Hallmark50
Interesting list: b3cac4d08a9348e0a91616c0ba14897f_IDO1.rnk. ID type: genesymbol
The interesting list contains 6819 user IDs in which 6745 user IDs are unambiguously mapped to 6745 unique entrezgene IDs and 74 user IDs can not be mapped to any entrezgene ID.
The GO Slim summary are based upon the 6745 unique entrezgene IDs.
Among the 6745 unique entrezgene IDs, 2392 IDs are annotated to the selected functional categories, which are used for the enrichment analysis.
Parameters for the enrichment analysis:
Minimum number of IDs in the category: 10
Maximum number of IDs in the category: 500
Significance Level: FDR < 0.05
Number of permutation: 1000
Based on the above parameters, 5 positive related categories and 5 negative related categories are identified as enriched categories and all are shown in this report.

## Sheet: Enrichment summary
Gene Set	Description	Size	Leading Edge Number	ES	NES	P Value	FDR
HALLMARK_INTERFERON_ALPHA_RESPONSE	interferon alpha response	64	40	0.78203	2.4696	0	0
HALLMARK_INTERFERON_GAMMA_RESPONSE	interferon gamma response	120	60	0.70534	2.3599	0	0
HALLMARK_IL6_JAK_STAT3_SIGNALING	IL6 STAT3 signaling during acute phase response	24	14	0.76548	1.9941	0	0
HALLMARK_MYOGENESIS	muscle differentiation	136	47	-0.47744	-2.1638	0	0
HALLMARK_EPITHELIAL_MESENCHYMAL_TRANSITION	epithelial mesenchymal transition	145	46	-0.51685	-2.3704	0	0
HALLMARK_ALLOGRAFT_REJECTION	allograft rejection	88	25	0.60349	1.9613	0	0.00035718
HALLMARK_COAGULATION	blood coagulation cascade	100	46	-0.44663	-1.899	0	0.0038355
HALLMARK_PROTEIN_SECRETION	protein secretion	82	34	-0.44133	-1.863	0	0.0043149
HALLMARK_ANGIOGENESIS	blood vessel formation	22	11	-0.57133	-1.793	0	0.0080545
HALLMARK_G2M_CHECKPOINT	cell cycle progression: G2/M checkpoint	110	41	0.47644	1.5877	0	0.027717
Size = number of genes in set
Leading edge number = number of significantly differential proteins mapping to set
ES = enrichment score
NES = normalized enrichment score

## Sheet: HALLMARK_INTERFERON_ALPHA_RESPO
ID: HALLMARK_INTERFERON_ALPHA_RESPONSE; Name: interferon alpha response
Size=64; L=40; ES=0.78; NES=2.47; PValue=0.000e+0; FDR=0.000e+0
User ID	Gene Symbol	Gene Name	Entrez Gene	Score
B2M	B2M	beta-2-microglobulin	567	1.22133
BST2	BST2	bone marrow stromal cell antigen 2	684	2.01999
CASP1	CASP1	caspase 1	834	2.03881
GBP2	GBP2	guanylate binding protein 2	2634	2.94228
HLA-C	HLA-C	major histocompatibility complex, class I, C	3107	2.97211
IFI35	IFI35	interferon induced protein 35	3430	3.5545
IFIT2	IFIT2	interferon induced protein with tetratricopeptide repeats 2	3433	1.11032
IFIT3	IFIT3	interferon induced protein with tetratricopeptide repeats 3	3437	1.63745
ISG20	ISG20	interferon stimulated exonuclease gene 20	3669	1.01829
MX1	MX1	MX dynamin like GTPase 1	4599	1.36321
PLSCR1	PLSCR1	phospholipid scramblase 1	5359	1.30634
EIF2AK2	EIF2AK2	eukaryotic translation initiation factor 2 alpha kinase 2	5610	1.61412
PSMB8	PSMB8	proteasome subunit beta 8	5696	1.3673
PSMB9	PSMB9	proteasome subunit beta 9	5698	1.07853
PSME1	PSME1	proteasome activator subunit 1	5720	2.17276
PSME2	PSME2	proteasome activator subunit 2	5721	1.55088
STAT2	STAT2	signal transducer and activator of transcription 2	6773	1.74602
TAP1	TAP1	transporter 1, ATP binding cassette subfamily B member	6890	3.92787
UBA7	UBA7	ubiquitin like modifier activating enzyme 7	7318	1.4132
WARS	WARS	tryptophanyl-tRNA synthetase	7453	3.58801
TRIM25	TRIM25	tripartite motif containing 25	7706	1.71235
TRIM26	TRIM26	tripartite motif containing 26	7726	1.13216
NMI	NMI	N-myc and STAT interactor	9111	0.794672
UBE2L6	UBE2L6	ubiquitin conjugating enzyme E2 L6	9246	1.71923
ISG15	ISG15	ISG15 ubiquitin-like modifier	9636	1.16142
IRF9	IRF9	interferon regulatory factor 9	10379	3.2362
IFI44	IFI44	interferon induced protein 44	10561	0.949543
OGFR	OGFR	opioid growth factor receptor	11054	0.931357
CMTR1	CMTR1	cap methyltransferase 1	23070	0.817199
LAP3	LAP3	leucine aminopeptidase 3	51056	2.65861
NUB1	NUB1	negative regulator of ubiquitin like proteins 1	51667	1.59572
PARP14	PARP14	poly(ADP-ribose) polymerase family member 14	54625	1.33059
SAMD9	SAMD9	sterile alpha motif domain containing 9	54809	1.84614
RNF31	RNF31	ring finger protein 31	55072	1.01387
DDX60	DDX60	DExD/H-box helicase 60	55601	2.74498
IFIH1	IFIH1	interferon induced with helicase C domain 1	64135	1.0718
PARP9	PARP9	poly(ADP-ribose) polymerase family member 9	83666	0.87262
GBP4	GBP4	guanylate binding protein 4	115361	2.95402
CMPK2	CMPK2	cytidine/uridine monophosphate kinase 2	129607	3.31617
SAMD9L	SAMD9L	sterile alpha motif domain containing 9 like	219285	3.62866

## Sheet: HALLMARK_INTERFERON_GAMMA_RESPO
ID: HALLMARK_INTERFERON_GAMMA_RESPONSE; Name: interferon gamma response
Size=120; L=60; ES=0.71; NES=2.36; PValue=0.000e+0; FDR=0.000e+0
User ID	Gene Symbol	Gene Name	Entrez Gene	Score
B2M	B2M	beta-2-microglobulin	567	1.22133
BST2	BST2	bone marrow stromal cell antigen 2	684	2.01999
CASP1	CASP1	caspase 1	834	2.03881
CD38	CD38	CD38 molecule	952	1.39813
GZMA	GZMA	granzyme A	3001	1.62324
HLA-A	HLA-A	major histocompatibility complex, class I, A	3105	2.15565
HLA-B	HLA-B	major histocompatibility complex, class I, B	3106	2.13864
HLA-DRB1	HLA-DRB1	major histocompatibility complex, class II, DR beta 1	3123	0.959379
HLA-G	HLA-G	major histocompatibility complex, class I, G	3135	1.13579
IFI35	IFI35	interferon induced protein 35	3430	3.5545
IFIT2	IFIT2	interferon induced protein with tetratricopeptide repeats 2	3433	1.11032
IFIT1	IFIT1	interferon induced protein with tetratricopeptide repeats 1	3434	0.963844
IFIT3	IFIT3	interferon induced protein with tetratricopeptide repeats 3	3437	1.63745
IDO1	IDO1	indoleamine 2,3-dioxygenase 1	3620	7.20752
ISG20	ISG20	interferon stimulated exonuclease gene 20	3669	1.01829
ITGB7	ITGB7	integrin subunit beta 7	3695	0.791775
LCP2	LCP2	lymphocyte cytosolic protein 2	3937	1.30015
MX1	MX1	MX dynamin like GTPase 1	4599	1.36321
OAS2	OAS2	2'-5'-oligoadenylate synthetase 2	4939	1.92726
OAS3	OAS3	2'-5'-oligoadenylate synthetase 3	4940	2.34392
PLSCR1	PLSCR1	phospholipid scramblase 1	5359	1.30634
PML	PML	promyelocytic leukemia	5371	1.81481
EIF2AK2	EIF2AK2	eukaryotic translation initiation factor 2 alpha kinase 2	5610	1.61412
PSMB2	PSMB2	proteasome subunit beta 2	5690	1.10336
PSMB8	PSMB8	proteasome subunit beta 8	5696	1.3673
PSMB9	PSMB9	proteasome subunit beta 9	5698	1.07853
PSMB10	PSMB10	proteasome subunit beta 10	5699	1.2024
PSME1	PSME1	proteasome activator subunit 1	5720	2.17276
PSME2	PSME2	proteasome activator subunit 2	5721	1.55088
PTPN1	PTPN1	protein tyrosine phosphatase, non-receptor type 1	5770	0.793929
PTPN2	PTPN2	protein tyrosine phosphatase, non-receptor type 2	5771	0.98792
STAT1	STAT1	signal transducer and activator of transcription 1	6772	2.92747
STAT2	STAT2	signal transducer and activator of transcription 2	6773	1.74602
STAT3	STAT3	signal transducer and activator of transcription 3	6774	2.55211
TAP1	TAP1	transporter 1, ATP binding cassette subfamily B member	6890	3.92787
TAPBP	TAPBP	TAP binding protein	6892	3.92787
TNFAIP2	TNFAIP2	TNF alpha induced protein 2	7127	1.27923
WARS	WARS	tryptophanyl-tRNA synthetase	7453	3.58801
TRIM25	TRIM25	tripartite motif containing 25	7706	1.71235
TRIM26	TRIM26	tripartite motif containing 26	7726	1.13216
NMI	NMI	N-myc and STAT interactor	9111	0.794672
UBE2L6	UBE2L6	ubiquitin conjugating enzyme E2 L6	9246	1.71923
ISG15	ISG15	ISG15 ubiquitin-like modifier	9636	1.16142
IRF9	IRF9	interferon regulatory factor 9	10379	3.2362
IFI44	IFI44	interferon induced protein 44	10561	0.949543
MTHFD2	MTHFD2	methylenetetrahydrofolate dehydrogenase (NADP+ dependent) 2, methenyltetrahydrofolate cyclohydrolase	10797	0.917138
OGFR	OGFR	opioid growth factor receptor	11054	0.931357
CMTR1	CMTR1	cap methyltransferase 1	23070	0.817199
DDX58	DDX58	DExD/H-box helicase 58	23586	2.08893
SAMHD1	SAMHD1	SAM and HD domain containing deoxynucleoside triphosphate triphosphohydrolase 1	25939	1.455
LATS2	LATS2	large tumor suppressor kinase 2	26524	1.16928
LAP3	LAP3	leucine aminopeptidase 3	51056	2.65861
PARP14	PARP14	poly(ADP-ribose) polymerase family member 14	54625	1.33059
RNF31	RNF31	ring finger protein 31	55072	1.01387
DDX60	DDX60	DExD/H-box helicase 60	55601	2.74498
RNF213	RNF213	ring finger protein 213	57674	2.64509
IFIH1	IFIH1	interferon induced with helicase C domain 1	64135	1.0718
GBP4	GBP4	guanylate binding protein 4	115361	2.95402
CMPK2	CMPK2	cytidine/uridine monophosphate kinase 2	129607	3.31617
SAMD9L	SAMD9L	sterile alpha motif domain containing 9 like	219285	3.62866

## Sheet: HALLMARK_IL6_JAK_STAT3_SIGNALIN
ID: HALLMARK_IL6_JAK_STAT3_SIGNALING; Name: IL6 STAT3 signaling during acute phase response
Size=24; L=14; ES=0.77; NES=1.99; PValue=0.000e+0; FDR=0.000e+0
User ID	Gene Symbol	Gene Name	Entrez Gene	Score
BAK1	BAK1	BCL2 antagonist/killer 1	578	1.58535
CD14	CD14	CD14 molecule	929	1.061
CD38	CD38	CD38 molecule	952	1.39813
GRB2	GRB2	growth factor receptor bound protein 2	2885	0.842055
PLA2G2A	PLA2G2A	phospholipase A2 group IIA	5320	1.28313
PTPN1	PTPN1	protein tyrosine phosphatase, non-receptor type 1	5770	0.793929
PTPN2	PTPN2	protein tyrosine phosphatase, non-receptor type 2	5771	0.98792
STAT1	STAT1	signal transducer and activator of transcription 1	6772	2.92747
STAT2	STAT2	signal transducer and activator of transcription 2	6773	1.74602
STAT3	STAT3	signal transducer and activator of transcription 3	6774	2.55211
STAM2	STAM2	signal transducing adaptor molecule 2	10254	0.777003
IRF9	IRF9	interferon regulatory factor 9	10379	3.2362
HAX1	HAX1	HCLS1 associated protein X-1	10456	1.74596
CXCL13	CXCL13	C-X-C motif chemokine ligand 13	10563	0.981311

## Sheet: HALLMARK_MYOGENESIS (2)
ID: HALLMARK_MYOGENESIS; Name: muscle differentiation
Size=136; L=47; ES=-0.48; NES=-2.16; PValue=0.000e+0; FDR=0.000e+0
User ID	Gene Symbol	Gene Name	Entrez Gene	Score
ACTN3	ACTN3	actinin alpha 3 (gene/pseudogene)	89	-0.511506
AEBP1	AEBP1	AE binding protein 1	165	-0.946278
AK1	AK1	adenylate kinase 1	203	-0.533172
AKT2	AKT2	AKT serine/threonine kinase 2	208	-0.561416
APOD	APOD	apolipoprotein D	347	-0.779201
APP	APP	amyloid beta precursor protein	351	-0.65717
CAMK2B	CAMK2B	calcium/calmodulin dependent protein kinase II beta	816	-1.21811
CASQ1	CASQ1	calsequestrin 1	844	-0.511506
CKMT2	CKMT2	creatine kinase, mitochondrial 2	1160	-0.542731
COL3A1	COL3A1	collagen type III alpha 1 chain	1281	-0.483244
CRAT	CRAT	carnitine O-acetyltransferase	1384	-0.541762
DMD	DMD	dystrophin	1756	-0.806089
ENO3	ENO3	enolase 3	2027	-0.542933
FABP3	FABP3	fatty acid binding protein 3	2170	-1.02244
ACSL1	ACSL1	acyl-CoA synthetase long chain family member 1	2180	-0.499644
GSN	GSN	gelsolin	2934	-1.46783
HRC	HRC	histidine rich calcium binding protein	3270	-0.511506
HSPB2	HSPB2	heat shock protein family B (small) member 2	3316	-0.511506
IGFBP3	IGFBP3	insulin like growth factor binding protein 3	3486	-0.840728
ITGB1	ITGB1	integrin subunit beta 1	3688	-0.592968
MYBPH	MYBPH	myosin binding protein H	4608	-0.511506
MYH4	MYH4	myosin heavy chain 4	4622	-0.692653
MYH8	MYH8	myosin heavy chain 8	4626	-1.20567
MYH9	MYH9	myosin heavy chain 9	4627	-0.608385
MYL2	MYL2	myosin light chain 2	4633	-0.511506
NCAM1	NCAM1	neural cell adhesion molecule 1	4684	-0.511506
PC	PC	pyruvate carboxylase	5091	-1.02988
RYR1	RYR1	ryanodine receptor 1	6261	-2.06043
MAPK12	MAPK12	mitogen-activated protein kinase 12	6300	-0.487905
SGCA	SGCA	sarcoglycan alpha	6442	-0.511506
SGCG	SGCG	sarcoglycan gamma	6445	-0.511506
TNNC1	TNNC1	troponin C1, slow skeletal and cardiac type	7134	-0.511506
TNNI1	TNNI1	troponin I1, slow skeletal type	7135	-0.511506
TNNI2	TNNI2	troponin I2, fast skeletal type	7136	-0.511506
TNNT1	TNNT1	troponin T1, slow skeletal type	7138	-0.511506
TNNT2	TNNT2	troponin T2, cardiac type	7139	-0.511506
TNNT3	TNNT3	troponin T3, fast skeletal type	7140	-0.511506
TSC2	TSC2	TSC complex subunit 2	7249	-1.22711
CSRP3	CSRP3	cysteine and glycine rich protein 3	8048	-0.511506
TCAP	TCAP	titin-cap	8557	-0.511506
MYOM1	MYOM1	myomesin 1	8736	-0.511506
SYNGR2	SYNGR2	synaptogyrin 2	9144	-1.79719
MYOM2	MYOM2	myomesin 2	9172	-0.511506
SPEG	SPEG	striated muscle enriched protein kinase	10290	-0.86468
ANKRD2	ANKRD2	ankyrin repeat domain 2	26287	-0.511506
MYOZ1	MYOZ1	myozenin 1	58529	-0.511506
MYL6B	MYL6B	myosin light chain 6B	140465	-1.05752

## Sheet: HALLMARK_EPITHELIAL_MESENCHYMAL
ID: HALLMARK_EPITHELIAL_MESENCHYMAL_TRANSITION; Name: epithelial mesenchymal transition
Size=145; L=46; ES=-0.52; NES=-2.37; PValue=0.000e+0; FDR=0.000e+0
User ID	Gene Symbol	Gene Name	Entrez Gene	Score
ANPEP	ANPEP	alanyl aminopeptidase, membrane	290	-0.677536
AREG	AREG	amphiregulin	374	-0.511506
CALU	CALU	calumenin	813	-1.68386
SERPINH1	SERPINH1	serpin family H member 1	871	-1.27923
CDH11	CDH11	cadherin 11	1009	-2.34299
COL3A1	COL3A1	collagen type III alpha 1 chain	1281	-0.483244
COL5A1	COL5A1	collagen type V alpha 1 chain	1289	-0.499644
COL12A1	COL12A1	collagen type XII alpha 1 chain	1303	-0.805817
COMP	COMP	cartilage oligomeric matrix protein	1311	-1.33613
COPA	COPA	coatomer protein complex subunit alpha	1314	-0.610973
ECM1	ECM1	extracellular matrix protein 1	1893	-1.28708
ENO2	ENO2	enolase 2	2026	-0.704955
FAP	FAP	fibroblast activation protein alpha	2191	-1.3405
FBLN1	FBLN1	fibulin 1	2192	-0.992589
FN1	FN1	fibronectin 1	2335	-3.04792
GJA1	GJA1	gap junction protein alpha 1	2697	-0.668043
TNC	TNC	tenascin C	3371	-1.61412
IGFBP3	IGFBP3	insulin like growth factor binding protein 3	3486	-0.840728
ITGA2	ITGA2	integrin subunit alpha 2	3673	-1.27255
ITGAV	ITGAV	integrin subunit alpha V	3685	-1.33483
ITGB1	ITGB1	integrin subunit beta 1	3688	-0.592968
ITGB3	ITGB3	integrin subunit beta 3	3690	-1.22711
LGALS1	LGALS1	galectin 1	3956	-0.557727
LOXL2	LOXL2	lysyl oxidase like 2	4017	-0.438499
MEST	MEST	mesoderm specific transcript	4232	-0.441124
MMP14	MMP14	matrix metallopeptidase 14	4323	-0.885826
NNMT	NNMT	nicotinamide N-methyltransferase	4837	-0.691117
NOTCH2	NOTCH2	notch receptor 2	4853	-0.692653
SERPINE1	SERPINE1	serpin family E member 1	5054	-1.12286
PCOLCE	PCOLCE	procollagen C-endopeptidase enhancer	5118	-0.761722
PLOD2	PLOD2	procollagen-lysine,2-oxoglutarate 5-dioxygenase 2	5352	-1.26298
PRSS2	PRSS2	serine protease 2	5645	-0.565193
SFRP4	SFRP4	secreted frizzled related protein 4	6424	-0.504033
SGCG	SGCG	sarcoglycan gamma	6445	-0.511506
SPP1	SPP1	secreted phosphoprotein 1	6696	-0.683645
TGFBI	TGFBI	transforming growth factor beta induced	7045	-1.75087
THBS1	THBS1	thrombospondin 1	7057	-2.55865
THBS2	THBS2	thrombospondin 2	7058	-1.31231
TIMP1	TIMP1	TIMP metallopeptidase inhibitor 1	7076	-0.645259
TPM4	TPM4	tropomyosin 4	7171	-0.691117
TFPI2	TFPI2	tissue factor pathway inhibitor 2	7980	-0.435698
PDLIM4	PDLIM4	PDZ and LIM domain 4	8572	-0.698191
EDIL3	EDIL3	EGF like repeats and discoidin domains 3	10085	-0.511506
POSTN	POSTN	periostin	10631	-1.00944
COL5A3	COL5A3	collagen type V alpha 3 chain	50509	-0.70114
P3H1	P3H1	prolyl 3-hydroxylase 1	64175	-0.699403

## Sheet: HALLMARK_ALLOGRAFT_REJECTION (1
ID: HALLMARK_ALLOGRAFT_REJECTION; Name: allograft rejection
Size=88; L=25; ES=0.60; NES=1.96; PValue=0.000e+0; FDR=3.572e-4
User ID	Gene Symbol	Gene Name	Entrez Gene	Score
B2M	B2M	beta-2-microglobulin	567	1.22133
CSK	CSK	C-terminal Src kinase	1445	1.68386
FYB1	FYB1	FYN binding protein 1	2533	0.968593
GBP2	GBP2	guanylate binding protein 2	2634	2.94228
GZMA	GZMA	granzyme A	3001	1.62324
HCLS1	HCLS1	hematopoietic cell-specific Lyn substrate 1	3059	1.01623
HLA-A	HLA-A	major histocompatibility complex, class I, A	3105	2.15565
HLA-DMB	HLA-DMB	major histocompatibility complex, class II, DM beta	3109	1.3894
HLA-DRA	HLA-DRA	major histocompatibility complex, class II, DR alpha	3122	0.930045
HLA-E	HLA-E	major histocompatibility complex, class I, E	3133	2.84723
HLA-G	HLA-G	major histocompatibility complex, class I, G	3135	1.13579
IL16	IL16	interleukin 16	3603	1.15438
IL18	IL18	interleukin 18	3606	1.03969
ITGAL	ITGAL	integrin subunit alpha L	3683	1.02017
LCK	LCK	LCK proto-oncogene, Src family tyrosine kinase	3932	2.35501
LCP2	LCP2	lymphocyte cytosolic protein 2	3937	1.30015
MMP9	MMP9	matrix metallopeptidase 9	4318	0.950547
PSMB10	PSMB10	proteasome subunit beta 10	5699	1.2024
PTPRC	PTPRC	protein tyrosine phosphatase, receptor type C	5788	0.907588
STAT1	STAT1	signal transducer and activator of transcription 1	6772	2.92747
TAP1	TAP1	transporter 1, ATP binding cassette subfamily B member	6890	3.92787
TAP2	TAP2	transporter 2, ATP binding cassette subfamily B member	6891	3.10206
TAPBP	TAPBP	TAP binding protein	6892	3.92787
WARS	WARS	tryptophanyl-tRNA synthetase	7453	3.58801
CXCL13	CXCL13	C-X-C motif chemokine ligand 13	10563	0.981311

## Sheet: HALLMARK_COAGULATION (2)
ID: HALLMARK_COAGULATION; Name: blood coagulation cascade
Size=100; L=46; ES=-0.45; NES=-1.90; PValue=0.000e+0; FDR=3.835e-3
User ID	Gene Symbol	Gene Name	Entrez Gene	Score
APOA1	APOA1	apolipoprotein A1	335	-0.626612
APOC1	APOC1	apolipoprotein C1	341	-0.906779
APOC2	APOC2	apolipoprotein C2	344	-0.565777
ARF4	ARF4	ADP ribosylation factor 4	378	-0.383443
SERPINC1	SERPINC1	serpin family C member 1	462	-0.702176
CFB	CFB	complement factor B	629	-0.404798
SERPING1	SERPING1	serpin family G member 1	710	-0.642445
C1R	C1R	complement C1r	715	-1.30684
C1S	C1S	complement C1s	716	-0.377127
C3	C3	complement C3	718	-0.312269
C8B	C8B	complement C8 beta chain	732	-0.439934
C8G	C8G	complement C8 gamma chain	733	-0.516295
C9	C9	complement C9	735	-0.33405
COMP	COMP	cartilage oligomeric matrix protein	1311	-1.33613
CTSE	CTSE	cathepsin E	1510	-0.462808
DPP4	DPP4	dipeptidyl peptidase 4	1803	-0.640262
F2	F2	coagulation factor II, thrombin	2147	-0.78802
FGA	FGA	fibrinogen alpha chain	2243	-0.901229
FGG	FGG	fibrinogen gamma chain	2266	-1.03331
FN1	FN1	fibronectin 1	2335	-3.04792
FYN	FYN	FYN proto-oncogene, Src family tyrosine kinase	2534	-0.490243
GSN	GSN	gelsolin	2934	-1.46783
HRG	HRG	histidine rich glycoprotein	3273	-0.471678
CFI	CFI	complement factor I	3426	-0.431037
ITGA2	ITGA2	integrin subunit alpha 2	3673	-1.27255
ITGB3	ITGB3	integrin subunit beta 3	3690	-1.22711
ITIH1	ITIH1	inter-alpha-trypsin inhibitor heavy chain 1	3697	-0.699403
KLKB1	KLKB1	kallikrein B1	3818	-0.352519
LAMP2	LAMP2	lysosomal associated membrane protein 2	3920	-1.57777
MMP2	MMP2	matrix metallopeptidase 2	4313	-0.313923
MMP11	MMP11	matrix metallopeptidase 11	4320	-0.352714
MMP14	MMP14	matrix metallopeptidase 14	4323	-0.885826
SERPINE1	SERPINE1	serpin family E member 1	5054	-1.12286
SERPINA1	SERPINA1	serpin family A member 1	5265	-0.324084
PLAU	PLAU	plasminogen activator, urokinase	5328	-0.865754
PLG	PLG	plasminogen	5340	-0.634504
PROS1	PROS1	protein S	5627	-0.607846
S100A1	S100A1	S100 calcium binding protein A1	6271	-0.86468
S100A13	S100A13	S100 calcium binding protein A13	6284	-1.46355
LEFTY2	LEFTY2	left-right determination factor 2	7044	-0.747492
THBS1	THBS1	thrombospondin 1	7057	-2.55865
TIMP1	TIMP1	TIMP metallopeptidase inhibitor 1	7076	-0.645259
TFPI2	TFPI2	tissue factor pathway inhibitor 2	7980	-0.435698
GDA	GDA	guanine deaminase	9615	-0.540374
CPQ	CPQ	carboxypeptidase Q	10404	-0.396213
ISCU	ISCU	iron-sulfur cluster assembly enzyme	23479	-0.409556

[truncated: 3 more sheets: HALLMARK_PROTEIN_SECRETION, HALLMARK_ANGIOGENESIS, HALLMARK_G2M_CHECKPOINT (2)]
