# Supplementary material for: Analysis of Immune Checkpoint Drug Targets and Tumor Proteotypes in Non-Small Cell Lung Cancer
Source: Sci Rep. 2020 Jun 17;10:9805. doi: 10.1038/s41598-020-66902-0 (PMC7300007; doi:10.1038/s41598-020-66902-0)
Supplement: Supplementary file 5 — Supplementary information 5. [file 41598_2020_66902_MOESM5_ESM.xlsx]

## Sheet: Info
Analysis of Immune Checkpoint Drug Targets and Tumor Proteotypes in Non-Small Cell Lung Cancer
Daniel C. Liebler1*, Timothy R. Holzer2, Alexander Haragan3, Ryan D. Morrison1, Leslie O’Neill Reising2, Bradley L. Ackerman2, Jeff A. Fill2, Andrew E. Schade2, and Aaron M. Gruver2*
Supplementary Tables S1-S7

## Sheet: Table S1
MS protein and mRNA analyses in 46 sample cohort
	Protein				mRNA
	fmol/ug	fmol/ug	fmol/ug		RPM	RPM	RPM
Case	PD-1	PD-L1	IDO1		PD-1	PD-L1	IDO1
P2613	0	0	0		376.134	329.084	836.956
P2624	0	0.506	0.1676		152.213	1504.08	1060.81
P2625	0.0176	0.3064	0.2908		195.956	468.516	891.534
P2658	0.3796	0.454	0.476		247.856	291.933	454.509
SR12-1	0	0	0		0	104.47	1.1
SR12-103	0.0108	0.1244	0.9212		109.47	161.514	1955.21
SR12-4	0	0.1612	3.1288		55.669	168.971	11524.7
SR12-68	0.0484	0.6144	0.7544		608.642	966.96	1187.32
SR12-81	0	0.1356	0		320.634	209.084	407.071
SR12-82	0	0.176	0.3636		155.862	202.842	348.756
SR12-92	0	0	0.1268		129.611	270.82	369.92
SR12-94	0	0	0.7392		0	0	58.635
SR13-77	0	0.0588	0.1328		105.553	86.126	393.719
SR13-82	0	0.1264	0		219.271	1090.78	343.772
SR15-496	0.0928	0.9712	0		505.645	1606.8	235.475
SR15-778	0	0.318	0		173.065	161.512	140.672
SR15-874	0.0032	0.02	0		403.555	101.264	32.254
V46	0	0.0576	0.0972		268.141	178.477	633.041
V631	0.0088	0	0		86.921	59.583	141.596
V97	0	0.1664	0.2064		151.752	309.892	318.796
P2530	0	0.106921	0.506607		224.208	78.58	752.484
P2619	0.127276	0.174844	0.25805		365.133	230.439	511.997
SR12-138	0.0932394	0.151041	3.3438		161.899	269.831	5727.16
SR12-181	0.0278217	0.490811	0		95.21	810.172	72.147
SR12-189	0	0.125682	0.19708		45.196	488.021	111.848
SR12-190	0	0.181716	0		80.716	242.148	148.605
SR12-50	0	0.283085	0.527686		318.734	260.886	352.196
SR12-65T3	0.0260145	0.172851	0		ND	ND	ND
SR12-66	0.101023	0.171991	0		417.353	312.508	186.615
SR12-95	0.0329266	0.0709844	0.305095		284.584	487.671	681.227
SR12-96	0.117638	0.0925002	0		466.388	285.015	1060.76
SR13-008T1	0.0185182	0	0		72.225	67.535	74.101
SR13-1	0.145652	0.534843	0.594486		521.542	1097.59	641.512
SR13-18	0.0374982	0.206989	0.115333		140.648	342.66	196.853
SR15-273	0.0176307	0.922195	0		90.608	857.545	50.158
SR15-546	0.135071	1.03792	1.18282		284.2	2494.8	1823.5
SR15-731	0.109071	0.472884	0		174.473	1352.53	576.968
SR15-88	0.0344458	0.236263	1.83959		195.941	320.904	2121.61
V570	0.0300422	0.875131	0.223272		214.356	1472.32	375.285
V576	0.0313127	0.358998	0		248.158	674.266	192.201
V582	0.0770959	0.281062	0		172.159	629.014	401.103
V583	0	0.113904	0.775725		114.507	125.709	697.417
V584	0.0862965	0.404097	0		401.304	590.462	417.724
V622	0	0.114663	0		86.193	566.921	51.39
V626	0.14043	0.194745	0.887828		311.501	228.802	702.945
V634	0.0987349	0.7423	0.585322		694.659	1123.49	742.579

## Sheet: Table S2
PD-L1 IHC
Sample ID	IHC TPS %
P2613	1
P2624	80
P2625	25
P2658	1
SR12-1	0
SR12-103	0
SR12-4	5
SR12-68	95
SR12-81	0
SR12-82	1
SR12-92	5
SR12-94	95
SR13-77	0
SR13-82	90
SR15-496	99
SR15-778	0
SR15-874	0
V46	0
V631	0
V97	0
P2530	1
P2619	40
SR12-138	80
SR12-181	90
SR12-189	5
SR12-190	10
SR12-50	1
SR12-65T3	50
SR12-66	80
SR12-95	0
SR12-96	50
SR13-008T1	0
SR13-1	75
SR13-18	40
SR15-273	95
SR15-546	100
SR15-731	90
SR15-88	20
V570	70
V576	10
V582	50
V583	0
V584	95
V622	0
V626	1
V634	95

## Sheet: Table S3
Tumor mutation burden analyses
Case	Mutation Load (Mutations/Mb, +UDG) IR
P2613	14.59
P2624	14.48
P2625	6.86
P2658	48.3
SR12-1	14.63
SR12-103	89.66
SR12-4	15.46
SR12-68	2.56
SR12-81	0.85
SR12-82	11.17
SR12-92	123.98
SR12-94	11.1
SR13-77	7.7
SR13-82	43.56
SR15-496	17.22
SR15-778	5.9
SR15-874	172.36
V46	2.58
V631	ND
V97	11.88
P2530	85.53
P2619	72.26
SR12-138	75.69
SR12-181	12.66
SR12-189	7.59
SR12-190	6.81
SR12-50	32.99
SR12-65T3	ND
SR12-66	5.21
SR12-95	5.13
SR12-96	22.46
SR13-008T1	8.57
SR13-1	18.04
SR13-18	44.63
SR15-273	failed run QC
SR15-546	7.6
SR15-731	15.3
SR15-88	19.46
V570	6.77
V576	8.42
V582	16.27
V583	8.58
V584	9.19
V622	5.14
V626	35.36
V634	17.94
ND, not determined

## Sheet: Table S4
MS protein and mRNA analyses in 20 sample subcohort
	Protein								mRNA
	fmol/ug	fmol/ug	fmol/ug	fmol/ug	fmol/ug	fmol/ug	fmol/ug		RPM	RPM	RPM	RPM	RPM	RPM	RPM
Case	PD-L2	LAG3	TIM-3	ICOSLG	VISTA	GITR	CD40		PD-L2	LAG3	TIM-3	ICOSLG	VISTA	GITR	CD40
P2613	0.0532	0.0808	0.002	0.2184	0	0.6136	0.1948		670.976	260.078	1340.91	542.113	1081.35	474.153	766.643
P2624	0.0640392	0.2204	0.0076	0.1892	0.3392	0.8664	0.9576		515.92	254.951	927.096	518.817	714.265	402.93	859.124
P2625	0.9812	0.228	0.038	0.252	0.2152	0.804	3.9868		1416.55	166.541	1508.82	425.346	820.008	111.944	899.364
P2658	0.6156	0.5988	0.0508	0.5424	2.872	0.3476	6.886		1354.26	167.686	1230.02	328.345	722.806	44.397	390.309
SR12-1	0.048	0	0.0072	1.3452	0.2024	0.3988	0.4496		215.539	4.399	689.505	652.116	373.894	1.1	211.14
SR12-103	0.146	3.484	0.054	1.458	0.334	0.488	3.5504		846.152	212.66	678.357	449.546	1076.76	0	392.119
SR12-4	0.0596	0.0856	0.0116	0.3752	0.4512	1.06	1.7536		174.865	176.83	263.935	495.779	594.673	250.182	312.4
SR12-68	0.7952	1.0268	0.0428	0.5068	0.4996	1.1696	3.3012		1837.16	256.566	1641.77	699.782	1479.47	115.486	611.139
SR12-81	0	0.24	0.0468	1.0544	0.6608	0.8456	0		574.688	33.29	1005.12	624.331	1375.98	147.176	495.844
SR12-82	0.5316	0.5556	0.0376	1.5748	0.5924	1.4316	4.5308		332.175	42.005	542.202	399.052	1801.81	109.988	610.185
SR12-92	0.5076	0.2124	0.0412	1.48	0	0.634	1.3692		979.14	43.372	1197.26	553.745	899.961	107.925	345.46
SR12-94	1.5224	2.4712	0.1224	1.8992	0	3.3876	9.3248		0	0	0	0	0	0	11.727
SR13-77	0.3084	0.2336	0.0212	1.52	0.2024	0.6152	1.0004		449.41	14.246	711.026	613.243	736.281	111.381	104.905
SR13-82	0.3828	0.0948	0.0128	0.4356	0	0.8692	0.936		668.549	161.046	932.005	631.591	889.678	348.108	594.22
SR15-496	0.452	0.4072	0.042	0.788	1.2168	0	7.1616		1471.43	249.125	1206.95	995.932	953.274	237.181	1222.88
SR15-778	0.0904	0.3496	0.0384	0.6792	0.1996	0	0.772		390.303	157.888	893.189	487.029	826.364	65.239	182.579
SR15-874	0.0704	0.1008	0	0.2804	0.1696	0.578	0.3784		605.333	130.518	486.066	1007.39	700.596	242.283	538.574
V46	0.072	0.3452	0.0552	0.2552	0	1.4248	2.0412		490.883	150.386	957.648	626.798	975.24	432.148	508.192
V631	0.1212	0	0.018	0.25	0	0.368	1.3928		718.497	159.121	1019.21	598.63	772.471	105.847	881.823
V97	0.6128	0.5124	0.0344	1.0244	0.672	0.944	8.0584		591.524	226.467	837.153	425.835	527.261	369.896	400.092

## Sheet: Table S5
Sample data
Case	Vendor	DEP Tissue diagnosis	Collection Date	Global MS analysis
P2613	Indivumed	Squamous cell carcinoma	2015-05-01
P2624	Indivumed	Squamous cell carcinoma	2015-06-01
P2625	Indivumed	Adenocarcinoma	2015-06-01
P2658	Indivumed	Invasive carcinoma	na
SR12-1	iSpecimen	Adenocarcinoma	2012-01-01	y
SR12-103	iSpecimen	Adenocarcinoma	2012-01-01	y
SR12-4	iSpecimen	Squamous cell carcinoma	2012-01-01	y
SR12-68	iSpecimen	Adenocarcinoma	2012-01-01
SR12-81	iSpecimen	Adenocarcinoma	2012-01-01	y
SR12-82	iSpecimen	Adenocarcinoma	2012-01-01	y
SR12-92	iSpecimen	Adenocarcinoma	2012-01-01	y
SR12-94	iSpecimen	Pleomorphic sarcomatoid carcinoma	2012-01-01	y
SR13-77	iSpecimen	Squamous cell carcinoma	2013-01-01
SR13-82	iSpecimen	Squamous cell carcinoma	2013-01-01	y
SR15-496	iSpecimen	Adenocarcinoma	2015-01-01
SR15-778	iSpecimen	Adenocarcinoma	2015-01-01
SR15-874	iSpecimen	Adenocarcinoma	2015-01-01
V46	Indivumed	Squamous cell carcinoma	2013-03-01
V631	Indivumed	Squamous cell carcinoma	2015-09-01	y
V97	Indivumed	Squamous cell carcinoma	2013-05-01	y
P2530	Indivumed	Squamous cell carcinoma	na	y
P2619	Indivumed	Squamous cell carcinoma	2015-05-01
SR12-138	iSpecimen	Squamous cell carcinoma	2012-01-01	y
SR12-181	iSpecimen	Squamous cell carcinoma	2012-01-01
SR12-189	iSpecimen	Adenocarcinoma	2012-01-01	y
SR12-190	iSpecimen	Squamous cell carcinoma	2012-01-01	y
SR12-50	iSpecimen	Adenocarcinoma	2012-01-01
SR12-65T3	iSpecimen	Adenocarcinoma	2012-01-01
SR12-66	iSpecimen	Adenocarcinoma	2012-01-01	y
SR12-95	iSpecimen	Adenocarcinoma	2012-01-01
SR12-96	iSpecimen	Adenocarcinoma	2012-01-01	y
SR13-008T1	iSpecimen	Adenocarcinoma	2013-01-01
SR13-1	iSpecimen	Squamous cell carcinoma	2013-01-01	y
SR13-18	iSpecimen	Adenocarcinoma	2013-01-01
SR15-273	iSpecimen	Adenocarcinoma	2015-01-01	y
SR15-546	iSpecimen	Squamous cell carcinoma	2015-01-01	y
SR15-731	iSpecimen	Squamous cell carcinoma	2015-01-01	y
SR15-88	iSpecimen	Squamous cell carcinoma	2015-01-01	y
V570	Indivumed	Squamous cell carcinoma	2015-04-01	y
V576	Indivumed	Squamous cell carcinoma	2015-06-01	y
V582	Indivumed	Squamous cell carcinoma	2015-05-01
V583	Indivumed	Adenocarcinoma	2015-06-01
V584	Indivumed	Adenocarcinoma	2015-06-01
V622	Indivumed	Adenocarcinoma	2015-06-01	y
V626	Indivumed	Adenocarcinoma	2015-08-01	y
V634	Indivumed	Carcinoma	2015-09-01	y

## Sheet: Table S6
GeneSymbol	P2530	SR12-1	SR12-103	SR12-138	SR12-189	SR12-190	SR12-4	SR12-66	SR12-81	SR12-82	SR12-92	SR12-94	SR12-96	SR13-001	SR-13-82	SR15-088	SR15-273	SR15-546	SR15-731	V570	V576	V622	V626	V631	V634	V97
A1BG	12	12	24	16	16	10	12	10	8	16	17	30	23	18	26	13	7	11	13	9	13	23	19	12	7	17
A2M	16	54	87	115	106	31	45	85	60	71	142	114	88	81	149	55	62	74	87	16	39	67	70	72	23	73
A2ML1	31	1	2	0	2	1	9	2	1	1	2	1	2	1	3	8	2	2	1	1	7	3	1	1	0	2
AAAS	2	2	1	0	0	0	0	1	0	2	1	0	0	2	1	0	0	5	0	3	2	1	1	0	2	3
AACS	0	0	0	0	1	7	2	1	0	0	0	0	0	1	0	0	9	0	0	2	0	0	0	0	0	0
AAK1	3	1	1	2	2	6	8	1	1	2	0	4	1	4	1	1	3	1	7	3	4	1	2	2	3	5
AAMDC	1	1	1	0	2	1	1	0	2	0	1	0	2	0	0	1	2	1	0	1	0	1	0	0	0	1
AAMP	1	1	0	1	1	1	1	1	0	2	0	2	0	1	1	1	1	1	1	1	3	0	1	3	2	2
AARS	39	62	32	38	44	54	54	28	23	21	25	31	14	43	33	35	64	47	66	50	32	18	45	40	50	61
AARS2	1	4	6	2	4	0	5	6	0	6	3	3	0	3	0	3	0	7	3	1	3	6	0	3	3	2
AARSD1	1	6	1	1	2	1	2	0	1	3	0	1	0	4	2	1	3	2	1	3	1	4	2	2	2	0
AASDHPPT	3	2	1	1	2	0	2	1	1	2	1	1	1	1	2	2	3	2	2	2	2	2	1	3	3	6
AASS	0	0	0	0	0	0	0	0	1	0	0	1	0	0	0	3	0	0	9	0	0	0	0	0	0	0
ABAT	1	1	12	0	1	0	1	0	1	0	1	1	0	0	0	1	0	0	1	0	0	1	0	3	0	1
ABCA1	0	0	0	0	0	0	0	0	0	0	0	0	0	0	0	0	1	1	0	0	0	0	0	0	0	0
ABCA10	0	0	0	0	0	0	0	0	0	0	0	0	0	0	0	0	1	0	0	1	0	0	0	0	0	0
ABCA13	4	2	2	1	2	2	3	2	2	2	3	5	2	3	2	2	4	0	2	3	4	4	2	0	2	4
ABCA3	0	0	3	3	0	0	1	13	11	18	16	4	0	0	1	5	1	0	0	0	0	0	0	5	5	0
ABCA9	0	1	0	0	0	0	0	0	0	0	0	0	1	0	0	0	0	0	0	0	0	0	0	0	0	0
ABCB1	0	0	0	0	0	0	0	0	0	0	0	0	0	0	0	0	1	0	1	0	0	0	0	0	0	0
ABCB10	0	1	1	2	0	0	1	4	0	1	0	0	0	0	0	0	0	1	1	1	0	0	0	0	0	0
ABCB6	0	1	0	1	0	0	0	0	0	1	0	0	0	1	0	0	1	1	0	0	0	0	0	0	0	2
ABCB7	0	1	0	0	1	0	0	0	0	0	0	1	0	0	0	0	2	0	1	0	0	0	0	0	0	1
ABCB8	0	1	1	2	0	0	0	3	0	0	0	0	0	1	0	0	0	0	0	0	0	0	0	1	0	0
ABCC1	3	2	1	7	1	11	0	0	0	0	0	0	0	12	3	1	0	3	4	19	9	0	0	2	0	11
ABCC3	0	1	0	0	0	1	0	0	0	4	2	0	0	0	0	0	1	0	0	1	0	12	1	0	0	0
ABCC4	0	0	0	0	0	0	0	0	0	4	0	0	0	0	0	0	0	0	0	0	0	0	0	0	0	0
ABCC5	0	0	0	0	0	1	0	0	0	0	0	0	0	0	0	0	0	0	0	1	0	0	0	0	0	0
ABCD1	1	1	0	0	0	0	0	2	0	0	0	4	0	1	1	1	5	1	0	3	0	0	2	0	1	0
ABCD3	3	5	6	5	8	6	11	6	3	7	7	7	3	4	3	8	9	5	3	4	2	8	3	4	3	7
ABCE1	2	3	1	3	5	8	5	3	1	1	1	3	1	5	3	4	6	9	2	8	5	4	3	1	8	7
ABCF1	3	8	2	6	7	5	16	6	2	7	1	6	2	9	6	6	3	9	4	13	9	6	3	8	7	12
ABCF2	3	1	1	0	2	2	2	2	0	0	0	1	1	4	2	1	4	1	2	2	2	1	1	2	2	1
ABCF3	11	3	2	3	3	10	11	4	0	2	1	4	1	5	5	4	8	10	4	11	8	3	2	4	4	32
ABHD10	3	1	4	1	3	3	2	3	2	4	6	3	3	4	3	3	4	5	5	5	8	4	3	2	4	1
ABHD11	0	10	14	7	10	0	6	7	9	9	25	2	7	7	5	9	8	10	3	19	4	14	9	4	14	5
ABHD12	0	4	4	0	2	0	5	2	2	1	1	3	0	4	1	1	2	3	3	2	2	0	2	3	2	2
ABHD14A-ACY1	3	5	5	1	7	1	4	1	7	3	2	2	4	5	0	4	8	1	2	0	0	14	4	4	9	1
ABHD14B	7	4	22	12	10	2	5	12	6	17	14	13	11	8	8	15	9	14	8	13	6	30	13	9	11	5
ABHD16A	0	3	4	2	6	0	7	5	0	1	0	2	2	4	2	1	1	5	1	3	1	2	2	1	1	5
ABHD17C	0	1	0	0	0	0	0	0	0	0	0	0	0	1	0	0	0	0	0	0	0	1	0	0	0	0
ABI1	5	3	2	5	2	6	5	2	0	3	1	5	0	5	5	5	8	5	3	4	5	6	1	1	2	5
ABI2	2	2	0	2	0	2	2	0	0	0	0	0	0	0	2	2	2	1	0	1	2	0	0	0	1	1
ABI3	0	0	2	3	0	0	0	3	0	2	0	5	0	2	3	2	2	4	1	0	0	0	2	0	0	0
ABI3BP	0	0	2	6	2	0	0	2	2	4	4	0	6	4	5	4	0	2	4	0	0	0	2	0	3	0
ABLIM1	0	6	3	1	2	0	2	0	2	7	3	2	3	2	1	2	0	0	1	1	1	4	0	1	0	0
ABR	2	3	1	1	2	0	1	3	2	1	3	3	0	1	2	1	10	2	0	1	0	4	2	2	5	2
ABRACL	3	1	0	2	3	4	2	1	1	2	1	3	0	4	3	3	3	4	7	3	1	0	1	2	0	1
ABRAXAS1	1	0	0	0	1	0	0	0	0	0	0	0	0	0	0	0	0	0	0	0	0	0	0	0	0	0
ABRAXAS2	1	0	0	0	2	0	1	0	1	1	0	1	0	2	0	1	3	1	1	0	0	2	0	0	0	0
ABT1	0	0	0	1	0	0	1	0	0	0	0	0	0	0	0	0	1	0	0	0	1	0	0	0	0	0
ACAA1	5	5	8	4	14	11	15	12	12	12	8	9	2	6	8	6	18	6	8	4	2	8	4	7	5	5
ACAA2	14	7	14	14	21	10	6	19	7	14	20	19	16	14	14	16	12	13	11	4	5	18	9	22	10	11
ACACA	0	10	0	1	1	0	12	0	0	2	0	1	0	1	0	0	12	1	1	13	5	0	0	4	3	3
ACACB	0	1	0	0	1	0	1	1	0	1	0	0	0	0	0	0	2	0	0	2	1	0	0	1	0	0
ACAD10	0	0	0	0	0	0	0	0	0	0	0	1	0	1	0	0	0	0	0	1	0	0	0	0	1	0
ACAD8	0	0	4	0	5	0	0	0	4	9	7	0	0	0	0	0	0	0	1	1	0	5	4	1	3	0
ACAD9	4	2	1	4	3	0	5	8	2	2	2	2	0	4	6	4	6	14	6	12	12	5	1	4	5	4
ACADM	12	13	8	10	10	6	4	13	9	13	5	11	16	8	7	12	9	9	14	7	5	16	8	6	9	4
ACADS	3	0	2	4	4	0	3	10	5	11	5	5	10	4	2	5	0	8	3	3	2	14	4	1	4	0
ACADSB	1	0	2	1	0	0	0	7	2	16	0	1	2	2	0	2	0	9	1	3	0	14	0	0	0	0
ACADVL	21	18	19	19	23	43	21	40	20	37	21	31	45	22	15	29	31	30	24	20	21	28	18	14	20	32
ACAN	0	0	0	61	0	0	0	0	0	0	0	0	0	35	0	4	0	0	0	0	0	0	0	0	4	0
ACAP1	1	0	0	2	2	1	0	1	0	0	0	0	0	1	0	1	0	1	2	0	0	1	1	0	0	0
ACAP2	5	0	0	2	1	2	1	2	0	1	0	2	0	2	5	5	5	7	0	12	9	0	0	0	1	6
ACAT1	10	13	23	16	19	12	11	26	20	36	22	22	36	20	12	16	31	22	22	14	15	26	10	12	19	19
ACAT2	8	9	6	8	3	15	14	6	6	6	7	9	1	11	5	12	4	3	27	11	14	2	5	7	5	14
ACBD3	4	8	4	5	6	11	7	6	5	3	3	6	1	6	3	4	15	8	10	8	4	8	4	4	3	7
ACBD5	0	2	0	0	0	0	1	2	1	0	0	0	0	0	0	0	0	1	0	0	0	0	0	0	1	0
ACE	1	1	8	5	4	1	1	4	4	10	4	2	0	5	2	3	2	3	1	0	2	1	3	0	3	0
ACIN1	6	11	6	5	8	8	10	5	2	7	3	7	2	9	7	9	9	13	8	12	6	10	2	2	11	7
ACLY	22	44	15	26	47	37	15	22	30	28	22	32	5	22	22	24	81	25	59	44	33	20	13	29	25	53
ACO1	20	19	10	9	29	11	5	23	13	25	25	25	8	18	16	18	20	16	26	7	7	51	19	12	20	21
ACO2	48	48	38	50	61	31	40	57	36	49	74	53	54	66	31	57	55	65	84	52	40	58	32	46	30	28
ACOT1	2	4	11	2	9	1	4	12	8	11	8	5	7	8	5	7	7	6	5	5	2	6	8	2	6	3
ACOT11	0	0	0	0	0	0	1	0	0	0	0	0	0	0	0	0	1	0	0	0	0	0	0	0	0	0
ACOT13	0	2	2	0	4	0	4	1	2	3	6	0	1	0	0	0	4	2	0	4	3	2	5	0	1	1
ACOT2	2	4	11	2	9	1	4	12	8	11	8	5	7	8	5	7	7	6	5	5	2	6	8	2	6	3
ACOT7	0	8	0	3	1	4	2	1	0	0	1	0	1	1	2	0	2	3	0	2	4	0	1	0	4	3
ACOT9	2	6	8	5	10	1	1	11	2	3	9	3	4	6	5	2	20	8	1	6	2	7	3	3	2	5
ACOX1	1	2	0	1	0	0	3	3	1	0	0	0	0	0	2	3	1	1	0	0	0	0	0	1	0	2
ACOX3	0	0	0	1	0	0	1	1	1	1	1	1	0	0	1	1	3	0	0	1	0	0	1	0	0	0
ACP1	9	14	4	6	7	13	11	9	13	13	10	10	4	11	11	10	9	11	11	14	14	9	6	9	6	17
ACP2	6	4	4	3	4	1	10	5	2	2	2	6	1	4	4	7	4	5	6	2	2	3	2	4	4	4
ACP5	2	0	4	4	2	1	1	11	8	4	15	2	0	2	4	3	3	3	3	0	1	0	1	2	1	1
ACP6	0	1	0	0	0	0	0	0	0	1	0	0	0	0	0	0	0	0	0	0	0	1	0	0	0	0
ACPP	0	0	0	0	0	0	1	1	0	0	0	0	0	0	1	0	0	0	0	0	1	0	0	2	0	1
ACSF2	0	5	19	4	11	0	0	9	3	7	9	7	3	2	1	1	3	4	0	0	0	2	7	0	3	0
ACSF3	2	0	7	0	0	0	4	2	4	3	2	1	0	4	0	2	1	7	5	6	0	1	2	3	2	1
ACSL1	15	19	23	13	20	8	12	16	18	25	27	19	28	11	15	9	31	14	12	19	10	29	18	11	14	15
ACSL3	2	13	1	2	3	4	0	4	3	2	1	4	0	2	0	2	12	2	3	1	5	2	1	2	3	4
ACSL4	1	2	1	2	2	1	1	3	1	1	1	4	0	1	1	1	6	6	1	2	1	2	1	1	2	2
ACSL5	0	34	17	6	4	0	1	7	9	20	6	4	1	0	3	3	23	2	0	1	0	21	1	0	6	1
ACSL6	0	5	2	2	2	2	2	2	2	3	2	0	1	1	2	0	4	2	1	1	0	3	1	0	2	0
ACSS1	0	0	8	2	4	0	12	3	1	5	1	4	2	3	3	2	0	2	7	8	6	0	1	1	4	2
ACSS2	1	1	5	0	2	1	0	0	0	2	1	1	1	0	0	1	1	0	0	3	0	0	1	1	0	0
ACSS3	0	4	0	0	0	0	0	0	0	0	2	4	0	1	1	0	0	0	0	0	0	0	0	1	0	0
ACTA1	284	216	228	326	321	283	162	245	205	247	349	354	607	395	228	280	309	213	246	154	149	264	250	332	202	196
ACTA2	326	238	255	360	365	322	184	287	231	290	397	390	518	401	259	332	337	227	275	166	159	301	275	386	238	223
ACTB	751	485	362	553	778	643	312	481	392	531	738	711	404	711	375	531	672	372	544	336	319	569	379	702	329	382
ACTBL2	169	127	105	162	179	167	88	144	106	137	152	178	145	147	108	149	162	96	146	82	83	140	109	170	95	112
ACTC1	329	238	256	365	370	319	183	288	230	284	401	400	518	435	260	332	348	229	283	169	162	307	274	382	237	222
ACTG1	751	485	363	556	778	643	312	484	392	531	739	710	405	711	378	531	672	375	544	336	319	570	381	703	329	383
ACTG2	312	231	245	345	355	311	175	273	218	280	386	375	474	385	245	320	332	219	264	161	154	291	259	368	219	212
ACTL6A	6	0	2	3	3	9	6	3	0	2	0	2	1	4	5	3	6	10	6	12	7	2	2	4	3	12
ACTL8	0	0	0	0	0	0	0	0	0	0	0	0	0	0	0	0	0	0	0	0	0	0	0	0	0	12
ACTN1	8	2	4	8	8	11	3	6	1	2	3	6	3	6	8	4	6	3	1	3	4	4	5	16	5	7
ACTN2	8	4	5	5	7	8	6	6	6	5	7	9	355	6	6	5	6	5	5	2	2	5	6	8	3	6
ACTN3	0	0	0	0	0	0	0	0	0	0	0	0	56	0	0	0	0	0	0	0	0	0	0	0	0	0
ACTN4	195	137	133	157	221	200	142	137	103	148	159	149	84	166	127	157	173	132	168	88	92	159	127	175	111	174
ACTR10	0	0	0	0	0	0	1	0	0	0	0	1	0	0	0	0	0	0	0	0	0	2	0	0	0	0
ACTR1A	6	8	10	11	13	5	8	13	5	8	8	8	5	10	10	8	20	10	8	9	7	6	7	8	10	7
ACTR1B	4	5	7	7	9	1	5	8	1	3	2	2	3	5	8	3	8	8	3	9	4	2	4	2	4	7
ACTR2	48	26	23	34	40	40	35	30	20	27	34	39	19	34	29	36	44	30	39	23	23	29	26	31	27	39
ACTR3	76	58	36	63	69	58	50	55	47	58	61	69	26	63	46	59	67	50	73	36	41	57	47	75	41	55
ACTR3B	7	7	5	8	7	3	6	5	7	6	7	8	3	7	6	8	9	5	9	4	4	7	5	8	5	6
ACTR3C	6	6	4	7	5	3	3	4	6	5	6	7	2	6	4	7	6	3	7	3	3	6	4	6	3	4
ACY1	3	5	5	1	7	1	4	1	7	3	2	2	4	5	0	4	8	1	2	0	0	14	4	4	9	1
ACYP1	0	0	0	0	0	0	0	0	0	0	0	0	0	0	0	0	0	3	0	0	0	0	0	0	0	0
ACYP2	0	1	1	1	0	0	1	0	1	1	1	1	7	0	1	0	0	0	0	0	0	0	0	1	0	0
ADA	6	0	0	2	0	0	0	0	0	0	0	2	0	3	2	0	0	9	1	0	6	0	1	0	0	6
ADA2	0	0	0	0	1	0	0	2	0	1	0	0	0	1	0	0	0	0	0	0	0	0	0	1	0	0
ADAM10	0	1	2	1	2	1	1	1	1	1	0	1	0	0	1	1	2	7	2	7	0	0	0	1	0	1
ADAM15	0	1	0	0	0	0	1	0	1	0	0	1	0	0	0	0	0	0	0	0	0	0	0	0	0	0
ADAM17	0	1	1	1	0	2	1	1	0	0	0	1	1	1	1	2	1	2	1	1	1	0	1	1	1	1
ADAM23	1	0	0	0	0	0	0	0	0	0	0	0	0	0	0	0	0	0	1	0	0	0	0	0	0	0
ADAM9	0	0	0	0	2	1	2	0	0	0	1	0	0	0	0	0	2	0	2	1	0	0	0	0	0	0
ADAMTS16	2	0	0	0	12	0	0	0	0	0	0	8	0	0	0	0	0	0	3	0	0	0	2	8	0	0
ADAMTS2	0	0	0	0	0	0	0	0	0	1	0	0	0	1	0	0	0	0	0	0	0	0	0	0	0	0
ADAMTS20	0	0	0	0	1	0	0	0	0	0	0	0	0	0	0	0	1	0	0	1	0	0	0	0	0	0
ADAMTS4	1	0	0	3	8	1	0	2	0	0	3	11	1	6	1	2	1	0	0	0	0	0	6	1	2	0
ADAMTSL4	0	0	0	0	0	0	0	1	0	0	0	1	0	1	0	0	0	0	0	0	0	0	0	0	0	0
ADAR	8	23	6	17	15	24	45	23	5	14	7	22	6	30	18	18	24	39	13	40	20	12	11	16	16	28
ADCK1	0	0	0	0	0	0	0	1	0	0	0	0	0	0	0	0	0	2	0	0	0	0	0	0	0	0
ADCY4	0	0	0	0	0	0	0	0	0	0	0	0	0	0	0	0	0	0	1	0	0	1	0	0	0	0
ADD1	7	13	9	13	10	6	9	9	9	11	6	10	10	10	12	7	12	10	6	10	10	11	6	7	8	6
ADD2	0	2	1	2	0	1	1	1	7	0	2	1	2	0	3	0	1	1	0	4	2	1	0	1	1	1
ADD3	4	9	8	3	5	2	5	3	2	5	2	5	4	5	4	2	10	4	1	2	4	5	3	2	3	3
ADGRB3	0	0	0	0	1	0	0	0	0	0	0	0	0	0	1	0	0	0	0	0	0	0	0	0	0	0
ADGRE2	1	0	1	1	0	0	0	1	0	0	0	1	0	2	0	0	2	2	1	1	0	1	0	0	0	1
ADGRE5	11	0	2	5	5	0	1	4	2	1	0	9	1	9	4	4	15	11	4	3	4	3	5	4	8	5
ADGRF5	0	0	0	0	0	0	0	0	0	1	0	0	0	1	0	0	0	0	0	0	0	0	0	0	0	0
ADH1A	3	0	51	46	28	0	29	39	38	65	67	36	17	30	21	41	0	18	24	1	1	32	30	20	34	0
ADH1B	4	0	72	69	36	0	24	62	51	92	94	47	23	45	27	53	0	22	30	1	2	44	40	30	44	1
ADH1C	4	0	37	34	20	0	35	33	35	49	50	27	13	21	17	33	0	16	18	2	1	26	24	16	24	1
ADH4	0	0	3	3	0	0	0	3	2	5	4	1	1	3	1	1	0	1	0	0	0	1	1	3	1	0
ADH5	11	12	11	13	20	10	18	13	7	20	17	10	6	8	17	8	7	11	11	9	17	14	13	7	11	12
ADH7	3	0	1	9	0	0	7	0	0	0	0	0	0	21	26	4	0	9	56	22	20	0	0	0	0	10
ADI1	3	0	0	1	0	1	3	0	0	0	0	0	0	0	0	7	2	2	4	0	2	0	0	0	0	0
ADIRF	0	0	3	5	3	0	0	2	3	7	9	2	0	3	0	4	0	0	2	0	0	1	3	1	1	0
ADK	1	2	5	2	3	1	3	1	2	3	4	2	1	2	1	4	12	1	3	0	1	8	1	1	7	2
ADNP	0	0	0	0	0	1	2	0	0	1	0	0	0	0	1	0	0	1	0	0	1	0	0	0	0	4
ADO	2	1	0	0	1	1	0	1	0	1	0	1	0	1	1	1	1	0	2	1	1	1	0	1	1	1
ADPGK	4	3	3	6	3	5	3	5	1	2	1	6	0	6	4	2	5	8	4	5	6	2	2	2	1	6
ADPRHL1	0	0	0	0	0	0	0	0	0	0	0	0	6	0	0	0	0	0	0	0	0	0	0	0	0	0
ADPRHL2	8	6	8	8	11	0	7	10	1	6	5	6	2	4	4	5	10	9	4	4	2	6	5	8	9	10
ADRM1	3	3	0	1	3	5	4	1	1	2	1	1	1	3	2	3	4	3	3	4	2	3	2	2	3	4
ADSL	2	4	2	3	4	2	4	4	5	2	3	2	3	3	1	1	0	3	2	3	5	3	3	7	4	3
ADSS	9	11	5	8	6	16	9	4	5	6	5	12	2	12	4	9	13	11	15	13	7	11	3	11	6	23
ADSSL1	0	5	0	0	1	0	0	0	0	0	1	2	4	0	0	0	0	1	1	0	0	0	0	0	0	1
AEBP1	44	27	11	15	44	20	4	27	4	13	31	24	23	19	26	17	15	18	9	18	16	24	17	67	10	23
AFAP1	1	0	0	0	0	0	0	0	0	0	0	0	0	0	0	0	0	0	0	0	0	0	0	1	0	0
AFAP1L2	0	0	0	0	1	0	0	1	0	0	0	0	0	0	1	0	0	0	0	0	0	0	0	0	1	0
AFDN	1	1	6	0	9	3	7	1	4	6	4	0	0	0	3	2	9	2	1	1	1	3	5	2	7	5
AFG3L2	3	8	5	6	6	2	10	7	3	5	6	5	7	4	2	6	3	14	4	19	13	3	8	2	7	18
AFM	0	4	5	0	3	0	0	0	1	3	3	5	2	4	7	1	0	0	0	1	1	8	0	0	0	1
AGA	4	4	7	3	8	1	8	3	9	12	9	3	4	5	5	2	8	7	10	10	2	3	5	4	1	3
AGAP1	2	0	0	0	0	0	1	0	1	1	0	0	0	0	0	1	0	0	0	0	0	0	0	0	0	0
AGAP3	0	0	0	0	0	0	0	0	1	0	0	0	0	0	0	0	1	1	0	0	0	0	0	0	1	0
AGER	0	0	43	6	0	0	0	15	19	44	33	9	0	0	0	5	0	2	0	0	0	0	3	2	5	0
AGFG1	4	3	1	5	3	4	3	4	1	1	0	1	0	1	2	0	9	5	1	3	1	3	2	2	5	2
AGK	0	0	1	0	0	0	0	0	0	1	0	0	0	0	0	0	2	1	0	0	2	1	0	0	0	0
AGL	7	11	11	5	12	9	18	7	6	11	16	8	54	6	9	10	2	8	21	9	8	25	6	6	5	8
AGO1	4	2	5	3	4	2	4	4	3	5	3	3	3	2	3	4	4	6	2	4	3	10	5	1	3	6
AGO2	4	6	4	2	5	5	6	6	3	2	5	2	2	2	4	4	3	2	3	7	3	10	4	3	3	5
AGO3	3	0	2	1	1	0	3	2	0	1	1	1	1	0	2	1	2	3	3	1	1	5	2	1	1	3
AGO4	1	0	1	0	1	0	1	0	0	1	0	0	0	0	0	0	1	2	0	0	0	3	1	0	0	2
AGPAT1	1	1	0	1	2	0	0	0	0	0	0	1	0	2	0	2	0	0	2	0	0	1	0	2	0	0
AGPAT3	0	0	0	0	0	0	0	0	0	0	1	0	0	0	1	0	2	0	0	0	0	2	0	0	0	1
AGPAT5	0	0	0	0	0	0	0	1	0	0	0	0	0	0	0	1	1	0	0	0	1	0	0	0	0	0
AGPS	0	6	1	0	4	2	2	6	4	1	2	4	0	3	3	1	6	4	3	9	3	2	4	4	4	4
AGR2	7	108	38	15	27	7	33	19	5	8	18	14	2	12	9	17	12	4	8	4	3	41	42	4	14	2
AGR3	6	31	26	6	22	8	13	11	8	23	9	7	2	9	5	9	5	4	7	3	6	18	9	4	7	1
AGRN	19	65	56	42	36	15	14	38	34	76	59	21	9	16	12	21	25	20	36	33	33	16	28	32	24	25
AGT	2	17	10	4	6	2	6	8	3	6	11	16	11	5	14	4	5	3	4	3	9	18	5	5	5	8
AGTRAP	3	2	1	0	1	4	3	2	0	1	2	1	0	2	1	1	5	2	3	1	0	4	1	5	3	1
AHCTF1	0	0	0	0	0	0	4	0	0	0	0	0	0	1	0	0	0	3	0	4	2	0	0	0	0	1
AHCY	26	51	31	32	35	39	73	25	37	34	28	31	15	35	36	53	31	43	43	54	39	27	26	27	40	53
AHCYL1	7	20	11	6	12	7	11	10	13	13	15	7	4	7	8	10	13	9	7	8	8	18	9	8	12	12
AHCYL2	4	17	11	7	12	6	10	9	12	16	12	6	4	5	7	9	10	9	5	7	8	21	12	7	11	10
AHNAK	434	163	393	446	454	538	248	345	322	520	425	265	229	402	292	474	234	224	497	160	240	346	268	388	358	239
AHNAK2	35	5	1	2	24	93	0	9	1	0	3	1	0	5	1	7	14	8	9	2	9	25	2	8	13	1
AHSA1	6	9	9	5	8	7	4	4	3	6	5	6	5	10	3	5	10	14	8	11	10	5	4	7	13	8
AHSG	16	25	30	14	34	13	9	13	17	16	21	16	21	21	33	19	12	16	28	6	15	34	18	11	9	21
AIDA	0	0	0	0	0	0	0	0	0	0	0	1	0	0	0	0	0	0	0	0	0	0	0	0	0	2
AIF1	3	0	0	3	2	1	0	3	1	2	0	1	1	2	2	4	7	7	1	2	0	0	1	1	3	2
AIFM1	9	16	21	9	14	9	9	12	7	13	15	16	6	9	3	10	24	16	20	8	5	16	6	8	6	6
AIG1	0	0	0	0	0	0	1	0	0	0	0	0	0	0	0	1	0	0	0	0	0	0	0	0	0	0
AIMP1	1	12	6	12	9	11	9	9	5	12	10	10	3	11	8	11	11	9	12	8	9	6	9	9	10	11
AIMP2	2	6	4	7	7	7	9	4	5	6	7	3	5	5	5	5	9	5	4	6	6	4	5	7	9	7
AIP	4	5	7	4	6	7	10	8	3	7	4	9	4	4	5	7	6	8	11	6	6	7	5	3	8	9
AK1	3	8	14	13	12	7	7	15	31	41	22	11	36	12	12	8	12	7	9	5	3	30	7	11	7	4
AK2	18	24	30	18	34	16	21	29	23	53	36	34	21	23	20	28	43	35	23	18	10	53	17	29	31	16
AK3	10	18	8	9	12	6	21	10	11	18	19	21	7	13	10	15	11	15	8	15	9	14	11	8	10	6
AK4	6	0	1	2	1	5	2	1	0	0	8	1	1	4	1	0	11	6	9	1	3	6	1	4	4	6
AK9	0	0	0	0	0	0	3	0	0	1	0	0	0	1	0	0	0	0	0	0	0	0	0	0	0	0
AKAP1	0	1	0	1	1	0	2	0	2	1	2	1	0	2	0	1	2	0	0	3	1	4	0	0	0	0
AKAP11	1	0	0	0	1	0	0	0	0	0	0	0	0	0	0	0	0	0	0	0	0	0	0	0	0	0
AKAP12	6	13	3	12	6	4	0	6	4	13	9	8	10	5	7	4	0	4	1	0	1	3	5	7	5	4
AKAP13	3	5	2	0	3	3	7	3	1	6	3	2	1	4	2	4	9	5	3	4	2	15	3	0	2	3
AKAP17A	1	0	0	0	1	0	1	0	0	0	0	0	0	1	0	0	0	2	0	1	0	1	1	1	0	0
AKAP2	0	0	17	9	6	1	0	8	12	29	11	7	2	4	7	4	9	5	1	0	1	0	4	8	7	2
AKAP8	3	0	0	0	1	0	1	1	0	0	0	0	0	2	1	2	4	4	0	1	1	2	1	2	0	2
AKAP8L	0	0	0	0	0	0	0	1	0	0	0	0	0	1	0	0	0	0	0	0	1	1	1	0	1	2
AKAP9	0	0	1	0	1	0	0	0	0	0	0	0	0	1	0	1	11	0	0	0	0	0	0	0	1	0
AKR1A1	29	26	20	30	39	23	20	38	17	35	30	30	12	47	21	35	39	61	29	20	17	50	20	29	14	17
AKR1B1	10	12	12	14	12	16	11	26	9	11	11	14	10	26	15	10	15	28	14	13	16	16	15	8	33	8
AKR1B10	16	5	0	53	0	80	17	0	0	0	0	0	0	65	71	7	0	60	35	68	104	0	0	0	13	0
AKR1B15	8	3	1	23	1	39	10	3	0	1	1	1	1	31	30	3	1	28	15	36	46	1	2	1	11	1
AKR1C1	13	48	12	99	0	162	37	11	5	13	19	6	2	151	52	15	1	168	112	146	115	13	3	1	45	97
AKR1C2	14	38	9	74	0	124	34	5	3	9	23	9	2	105	25	8	1	117	79	111	69	7	2	0	35	84
AKR1C3	11	39	14	77	0	117	21	15	5	17	11	5	2	125	45	21	1	144	77	117	79	19	3	1	37	61
AKR1C4	9	27	8	42	0	69	13	6	4	11	9	5	2	72	23	11	1	73	47	61	50	11	3	1	24	41
AKR1D1	0	1	2	2	0	3	1	1	0	2	1	0	0	5	3	2	0	4	5	4	4	1	0	0	2	3
AKR7A2	17	10	16	13	21	12	14	19	18	20	18	17	11	16	13	18	18	18	16	14	13	16	17	13	18	14
AKR7A3	2	1	2	2	2	2	1	2	1	2	1	1	1	1	1	2	1	1	1	1	2	2	3	2	5	2
AKT1	1	1	1	0	0	3	0	1	0	0	0	0	0	0	0	0	0	2	1	0	1	0	0	0	1	1
AKT1S1	0	1	0	1	2	2	1	0	0	0	0	1	0	0	0	1	2	1	0	1	1	1	0	0	0	0
AKT2	1	0	0	0	0	2	0	0	0	0	0	0	1	0	0	0	0	1	1	0	1	0	0	0	0	1
AKT3	1	0	0	0	0	2	0	0	0	0	0	0	0	0	0	0	0	1	0	0	1	0	0	0	0	1
ALAD	2	5	2	16	5	2	3	5	21	9	6	8	4	5	3	5	11	3	4	3	3	11	4	2	4	3
ALB	520	717	795	664	902	479	387	527	530	730	947	805	606	897	808	658	786	460	676	330	492	847	511	551	293	469
ALCAM	2	3	10	0	3	1	1	1	2	0	2	0	0	10	3	1	3	3	1	3	30	2	3	0	3	2
ALDH16A1	14	6	14	9	10	20	23	8	6	13	13	15	4	22	15	17	15	21	14	17	14	15	9	8	11	10
ALDH18A1	9	79	13	6	17	6	25	22	7	16	14	8	4	6	15	10	58	15	15	13	15	6	10	9	17	22
ALDH1A1	14	8	39	35	30	12	54	32	25	41	32	27	9	83	56	19	13	78	75	62	52	18	23	12	21	38
ALDH1A2	0	0	0	0	1	0	0	3	0	0	0	2	0	0	0	0	0	1	3	0	1	1	0	2	2	2
ALDH1A3	4	0	0	0	2	0	1	1	0	0	0	5	0	1	0	0	0	2	6	0	2	0	3	5	2	2
ALDH1B1	6	3	0	1	18	0	0	8	0	1	14	14	10	4	6	3	1	6	5	10	6	9	1	18	4	5
ALDH1L1	2	0	0	1	2	3	2	3	0	0	0	3	3	1	2	0	0	5	1	0	2	0	0	1	0	2
ALDH1L2	2	0	0	1	5	7	1	8	0	0	0	8	1	4	5	0	0	13	5	0	2	0	0	2	0	4
ALDH2	30	39	45	30	34	23	20	65	66	82	79	71	27	41	29	28	62	43	33	25	18	68	24	30	29	18
ALDH3A1	27	1	2	59	1	110	45	2	10	2	0	0	1	57	12	2	1	45	122	102	47	4	0	0	2	2
ALDH3A2	6	11	16	17	12	33	27	15	8	22	11	12	11	24	22	17	19	27	26	30	39	25	10	5	13	12
ALDH3B1	2	1	4	9	2	6	7	3	4	7	1	1	1	5	2	1	6	5	10	7	10	5	0	0	3	2
ALDH3B2	1	1	4	9	1	6	7	3	4	5	1	0	1	5	2	1	3	5	10	7	10	5	0	0	3	2
ALDH4A1	3	6	3	0	4	6	8	3	1	4	4	2	7	5	0	7	3	2	6	6	3	3	0	1	2	6
ALDH5A1	2	7	8	5	6	0	3	6	4	10	9	7	5	14	5	7	3	9	3	6	3	6	3	4	6	4
ALDH6A1	7	12	39	6	13	2	6	12	9	20	32	17	17	8	11	10	4	14	8	8	7	17	11	15	11	5
ALDH7A1	11	26	30	16	12	2	1	11	7	14	13	8	9	3	1	2	5	2	1	1	1	33	13	10	22	19
ALDH9A1	25	17	25	25	23	27	18	27	20	28	16	35	15	21	16	25	16	28	32	20	11	38	23	14	15	12
ALDOA	154	131	116	115	105	156	86	84	77	81	125	123	149	126	81	124	182	98	135	107	99	162	104	95	92	97
ALDOB	4	4	3	3	4	4	3	4	4	4	4	4	4	4	3	5	5	4	4	3	4	7	4	5	3	4
ALDOC	79	62	69	46	45	116	38	38	42	42	61	55	63	59	43	64	63	57	73	57	56	69	47	59	50	81
ALG1	0	5	0	0	0	1	1	2	0	3	0	2	0	1	0	1	1	1	2	0	1	2	2	2	1	2
ALG2	1	0	0	0	0	0	0	1	0	0	0	1	0	1	0	0	2	1	1	0	0	3	0	0	0	1
ALG5	0	1	0	2	1	0	3	1	0	2	0	3	0	0	3	2	0	6	4	0	2	1	2	0	0	3
ALG9	1	1	0	1	1	0	0	1	0	0	0	1	0	0	1	0	1	0	0	1	0	0	0	0	0	0
ALKBH4	0	0	1	0	0	0	0	0	0	0	0	0	0	0	1	0	0	0	0	0	2	0	0	0	0	0
ALKBH5	1	1	0	0	0	0	0	0	0	0	0	0	0	0	0	1	0	1	0	1	0	0	0	0	0	0
ALOX15	3	0	0	1	5	0	0	0	0	0	0	1	0	6	0	52	0	0	9	5	19	0	0	0	0	0
ALOX15B	0	0	6	0	0	0	0	0	1	0	3	1	0	0	0	0	6	0	1	0	0	2	2	0	0	0
ALOX5	9	0	5	5	5	3	1	7	8	6	12	5	3	0	5	7	18	5	2	7	6	4	7	4	2	8
ALOX5AP	3	2	3	2	2	2	2	3	5	3	2	3	2	2	3	2	4	3	2	3	3	2	3	2	2	3
ALPK2	0	0	0	0	1	0	0	0	0	0	0	1	0	0	0	1	0	0	0	0	0	0	1	0	0	0
ALPL	0	0	0	0	0	0	5	0	0	0	0	0	0	0	0	19	0	9	0	0	0	6	0	0	0	0
ALYREF	11	12	9	14	16	18	16	12	9	13	11	15	7	19	15	14	12	19	13	18	12	11	15	13	15	14
AMBP	8	13	18	17	32	4	5	18	14	24	23	20	19	14	10	15	4	9	14	5	6	10	22	10	14	8
AMDHD2	0	0	0	0	1	0	0	0	0	0	2	1	0	0	0	0	3	1	1	0	0	0	0	0	0	0
AMFR	0	0	0	0	1	0	0	0	0	0	0	1	0	0	0	0	1	0	0	0	0	0	0	0	0	0
AMPD1	0	0	0	0	0	0	0	0	0	0	0	2	9	0	0	0	0	0	0	0	0	0	0	0	0	1
AMPD2	5	6	6	5	7	3	8	4	3	5	4	6	1	4	6	2	10	9	6	5	7	7	6	6	4	5
AMPD3	10	3	1	5	4	4	2	2	1	2	1	10	2	4	2	3	3	3	2	3	3	0	1	2	0	4
AMPH	0	1	0	0	0	0	0	1	0	0	0	0	4	0	0	1	1	1	0	0	0	0	0	0	0	0
AMY1A	0	0	1	0	4	0	0	0	0	0	0	0	0	0	0	0	0	0	0	0	0	3	0	0	0	0
AMY1B	0	0	1	0	4	0	0	0	0	0	0	0	0	0	0	0	0	0	0	0	0	3	0	0	0	0
AMY1C	0	0	1	0	4	0	0	0	0	0	0	0	0	0	0	0	0	0	0	0	0	3	0	0	0	0
AMY2A	0	0	1	0	4	0	0	0	0	0	0	0	0	0	0	0	0	0	0	0	0	3	0	0	0	0
AMY2B	0	0	1	0	4	0	0	0	0	0	0	0	0	0	0	0	0	0	0	0	0	3	0	0	0	0
ANAPC1	0	1	0	0	0	0	1	0	0	0	0	0	0	0	0	1	1	0	0	0	0	0	0	0	0	0
ANAPC2	0	0	0	0	0	0	0	0	0	0	0	0	2	0	1	0	0	0	1	1	0	0	0	0	0	1
ANAPC5	0	1	0	0	0	0	1	0	2	0	0	0	0	0	0	0	0	2	0	0	0	0	0	0	0	0
ANAPC7	1	0	0	0	0	0	1	0	0	0	0	0	0	0	0	1	0	2	0	1	0	0	0	0	0	0
ANG	4	3	1	5	19	0	0	1	0	2	1	4	0	5	2	3	0	0	1	2	0	1	3	3	6	2
ANGPT4	0	0	0	0	0	0	0	0	0	0	0	0	0	0	0	0	0	1	0	0	0	0	0	0	0	1
ANGPTL1	1	1	1	1	2	0	0	0	0	0	2	1	1	0	0	0	0	0	0	0	0	0	1	1	0	0
ANGPTL2	2	1	1	2	6	1	0	5	0	0	7	3	2	1	0	0	0	1	1	1	2	0	3	4	0	0
ANK1	0	13	20	36	1	0	3	14	90	23	23	18	5	0	1	3	11	3	1	7	5	3	2	0	1	11
ANK2	0	5	1	2	0	0	0	2	3	0	2	0	3	1	0	1	1	0	0	0	0	2	0	0	0	0
ANK3	0	2	3	6	3	6	2	2	7	4	2	0	0	0	0	10	13	4	1	14	2	28	7	0	3	2
ANKFY1	3	4	4	1	7	2	4	5	3	5	1	4	1	2	6	2	4	4	3	6	3	8	4	0	8	3
ANKHD1	2	3	3	0	1	2	3	1	0	0	1	1	2	0	1	2	2	4	3	3	1	2	2	1	3	3
ANKHD1-EIF4EBP3	2	3	3	0	1	2	3	1	0	0	1	1	2	0	1	2	2	4	3	3	1	2	2	1	3	3
ANKLE1	0	0	0	0	0	0	0	0	0	0	0	1	0	0	0	0	0	0	1	0	0	0	0	0	0	0
ANKLE2	0	1	0	0	0	2	0	1	0	0	0	0	0	0	1	0	0	0	1	0	0	0	0	1	0	0
ANKRD11	0	2	0	3	1	0	1	1	0	1	1	1	1	1	0	1	2	0	0	1	1	0	0	0	0	1
ANKRD12	0	0	0	0	1	0	0	0	2	1	0	0	0	1	0	0	1	1	0	1	0	0	0	0	0	1
ANKRD13A	4	0	2	1	3	0	0	1	0	1	0	2	0	0	0	1	2	0	1	1	0	1	0	0	3	3
ANKRD17	1	3	2	0	2	2	4	2	1	1	1	1	1	1	1	2	2	2	4	3	2	3	3	2	3	4
ANKRD2	0	0	0	0	0	0	0	0	0	0	0	0	34	0	0	0	0	0	0	0	0	0	0	0	0	0
ANKRD22	0	0	2	0	0	0	1	0	0	0	0	1	0	0	1	0	1	2	0	5	1	1	2	0	2	0
ANKRD27	0	0	0	0	0	0	0	0	0	0	0	0	0	0	0	0	0	0	0	0	0	0	0	0	0	2
ANKRD28	0	0	2	0	0	0	0	0	0	0	0	0	0	0	0	0	0	0	0	0	0	1	0	0	1	0
ANKRD30A	0	1	1	0	0	0	0	0	0	0	0	1	0	0	0	0	1	0	0	0	0	0	0	0	0	0
ANKRD30B	0	1	0	0	0	0	0	0	0	0	0	1	0	0	0	0	1	1	0	0	0	0	0	0	0	0
ANKRD31	0	0	0	0	0	0	0	0	0	0	1	0	0	0	0	0	0	0	0	0	0	0	0	0	0	1
ANKRD44	2	0	2	4	4	1	1	5	3	3	2	3	1	4	3	4	2	5	4	2	2	1	3	1	2	3
ANKRD7	0	0	0	0	0	0	0	1	0	0	0	0	0	0	0	0	0	0	0	0	0	0	0	0	1	0
ANKS1A	0	2	0	0	0	1	2	0	0	1	0	0	0	0	0	0	1	1	1	1	0	0	0	0	1	0
ANKS3	0	0	0	0	0	1	0	1	0	1	1	0	0	0	0	1	1	0	0	2	1	2	1	0	0	0
ANKS6	0	0	0	0	0	0	0	0	0	0	0	0	0	0	0	0	0	1	0	1	0	1	0	1	0	0
ANKZF1	1	0	0	0	0	0	1	0	0	0	0	0	0	1	0	0	0	3	0	1	1	0	0	0	3	2
ANLN	0	0	0	0	0	0	1	0	0	0	0	0	0	0	0	0	0	0	0	4	0	0	0	0	2	0
ANO4	0	1	0	0	0	0	0	0	0	0	1	0	0	0	0	0	0	0	0	0	0	0	0	0	0	0
ANO6	0	0	0	0	0	1	0	0	0	0	0	0	0	0	0	0	1	0	0	0	0	1	0	0	0	0
ANO8	0	0	0	0	0	0	0	1	0	0	0	0	0	0	0	0	0	0	0	0	0	1	0	0	0	0
ANP32A	15	10	6	10	17	14	10	5	7	18	5	15	2	13	5	11	9	23	15	8	11	22	6	15	7	13
ANP32B	10	12	5	5	13	9	7	3	7	15	5	14	2	15	7	9	10	15	14	12	12	17	6	12	6	10
ANP32C	6	5	4	6	7	5	5	4	5	8	2	7	2	5	3	5	5	6	7	3	6	8	3	5	4	4
ANP32D	4	5	3	3	4	3	4	2	4	6	1	6	1	5	2	3	3	6	5	3	6	7	2	3	4	4
ANP32E	2	1	1	3	4	3	0	2	0	10	2	2	2	5	1	2	1	1	2	1	3	8	2	2	1	5
ANPEP	8	1	0	0	0	0	0	1	0	0	2	3	0	0	0	1	2	0	0	0	1	46	0	4	0	7
ANTXR2	0	0	0	0	1	0	0	1	0	0	0	0	0	0	0	0	1	0	0	0	0	0	0	0	0	0
ANXA1	115	91	73	73	127	89	62	71	85	70	99	82	76	97	77	105	239	118	110	86	75	159	83	70	91	80
ANXA10	2	2	2	1	3	2	2	3	2	2	2	2	3	2	4	2	1	5	2	3	3	2	5	3	3	3
ANXA11	31	23	28	35	37	16	28	32	26	41	34	30	26	36	27	39	51	27	27	37	31	48	32	33	24	25
ANXA13	0	0	0	1	1	0	0	0	0	1	0	0	0	0	0	0	0	0	0	0	0	0	0	0	0	0
ANXA2	195	162	202	193	220	300	142	152	172	204	180	179	114	216	113	211	170	166	234	137	154	237	156	182	139	134
ANXA3	46	29	49	34	45	28	25	25	32	51	50	44	14	18	15	33	25	25	28	26	24	19	36	26	38	45
ANXA4	33	31	55	42	50	44	43	35	40	46	57	37	27	36	35	46	41	40	39	40	33	55	41	35	34	49
ANXA5	72	92	76	90	107	94	46	81	67	86	106	87	62	87	69	75	106	75	86	43	52	89	75	83	72	70
ANXA6	119	86	90	102	126	87	55	138	66	114	106	154	97	134	113	116	86	121	133	63	77	94	89	119	83	94
ANXA7	21	24	19	18	18	26	16	19	17	21	17	21	11	22	13	24	31	23	21	16	12	27	14	19	16	20
ANXA8	13	2	0	5	8	28	5	0	0	1	1	3	0	7	0	19	6	1	30	10	1	1	3	20	0	0
ANXA8L1	13	2	0	4	8	28	5	0	0	1	1	3	0	7	0	18	6	1	27	8	1	1	3	18	0	0
ANXA9	0	0	3	0	0	0	0	0	0	0	0	0	0	0	0	0	0	0	0	0	0	0	0	0	0	0
AOC2	6	0	14	9	11	3	1	9	9	12	9	5	7	6	5	4	0	6	5	1	3	11	6	6	8	3
AOC3	17	0	63	36	38	6	5	44	31	81	76	38	21	34	18	25	0	18	12	5	7	46	23	25	30	7
AOX1	0	0	0	0	0	0	0	0	0	0	0	2	0	0	0	0	0	0	0	0	0	0	0	0	0	0
AP1B1	15	22	11	19	30	21	23	18	17	24	14	18	11	17	16	22	43	24	21	13	16	10	19	20	20	15
AP1G1	8	8	11	7	12	10	8	8	4	5	8	5	1	6	7	8	17	8	7	6	7	4	8	6	11	11
AP1G2	2	1	1	1	4	1	0	1	3	4	0	2	0	2	2	1	4	3	2	0	1	4	4	2	2	0
AP1M1	0	1	1	0	5	2	1	4	1	2	1	2	0	0	1	1	7	2	1	1	3	0	2	1	2	3
AP1M2	0	6	2	0	4	0	2	1	1	1	0	0	0	0	0	0	8	3	1	0	1	0	2	2	3	0
AP1S1	1	3	1	0	5	4	1	0	1	2	1	2	0	2	0	4	5	0	3	2	1	0	3	3	1	1
AP1S2	3	1	0	1	2	1	0	0	0	1	0	3	0	1	0	0	2	0	1	0	0	0	1	1	0	0
AP2A1	31	26	17	22	35	32	32	33	10	22	15	26	16	21	22	25	52	28	19	35	23	26	30	23	22	27
AP2A2	23	7	19	15	25	26	22	25	10	23	16	19	12	15	14	19	33	21	10	18	20	28	20	11	18	21
AP2B1	16	23	17	18	30	18	24	19	15	21	17	19	13	18	19	16	42	19	21	19	13	19	19	18	20	22
AP2M1	6	8	3	6	8	9	10	9	7	7	3	8	7	8	5	8	20	10	8	5	5	7	5	9	5	7
AP2S1	1	0	3	0	1	2	2	1	0	2	1	1	0	1	2	1	3	3	2	2	1	3	2	0	1	1
AP3B1	8	4	3	4	5	5	5	5	3	5	3	6	2	5	6	3	7	4	5	8	6	7	5	5	4	8
AP3B2	1	0	1	2	1	2	1	1	0	0	1	2	1	0	1	1	2	1	0	2	1	2	1	0	1	1
AP3D1	5	1	1	1	9	6	1	1	1	2	4	4	1	4	2	3	13	2	8	2	2	8	1	2	0	5
AP3M1	2	0	2	1	2	1	2	3	2	3	1	2	1	2	1	1	3	0	1	5	3	1	1	0	1	1
AP3M2	0	0	0	0	0	0	0	0	0	0	0	0	0	0	0	0	1	0	0	1	0	0	0	0	0	0
AP3S1	4	2	0	1	3	2	4	3	1	1	1	3	1	2	2	0	4	1	4	5	2	6	3	1	3	4
APAF1	0	0	1	0	0	0	1	0	0	0	0	1	0	0	0	1	1	0	0	1	1	0	0	0	0	0
APBB1IP	3	0	1	0	0	1	0	1	0	0	0	4	0	2	0	1	3	3	0	0	0	0	1	0	0	1
APCS	33	17	50	50	79	23	18	57	50	66	63	61	44	53	29	36	5	29	54	10	17	30	54	36	62	31
APEH	11	8	15	6	14	12	12	10	18	18	10	12	11	7	10	12	21	17	14	9	8	15	16	7	16	13
APEX1	10	18	16	10	19	18	18	16	11	15	14	17	7	19	18	13	12	28	12	21	18	25	16	19	16	23
API5	8	14	6	10	7	14	12	11	4	11	6	12	7	10	8	9	8	16	13	13	10	10	5	6	8	12
APIP	1	0	0	1	1	0	1	2	0	2	0	1	0	0	0	1	2	6	2	1	0	0	0	0	0	1
APLP2	0	1	2	0	2	2	1	0	0	1	0	0	0	0	0	1	10	0	0	4	1	2	0	1	3	3
APMAP	17	7	20	14	20	25	40	19	10	10	18	21	5	17	14	20	9	13	12	25	26	10	11	17	16	27
APOA1	71	132	88	94	112	85	60	87	101	90	117	127	96	102	107	100	89	58	102	53	92	84	78	70	50	85
APOA2	0	8	5	4	16	5	3	8	5	3	9	4	8	8	14	5	3	1	4	3	4	5	3	1	1	3
APOA4	17	39	34	37	33	15	18	36	25	33	26	32	27	32	29	26	14	20	30	15	43	19	30	16	18	22
APOB	1	24	14	15	8	5	2	20	17	26	14	19	6	16	67	6	4	6	18	5	6	5	6	7	4	9
APOBEC2	0	0	0	0	0	0	0	0	0	0	0	0	7	0	0	0	0	0	0	0	0	0	0	0	0	0
APOBEC3A	4	0	0	0	0	0	0	1	0	0	0	0	0	0	0	8	0	0	0	1	0	0	0	2	0	1
APOBEC3A_B	4	0	0	0	0	0	0	1	0	0	0	0	0	0	0	8	0	0	0	1	0	0	0	2	0	1
APOBEC3B	4	0	0	0	0	0	0	1	0	0	0	0	0	0	0	8	0	0	0	1	0	0	0	3	0	1
APOBEC3F	1	0	1	0	1	0	1	2	0	0	1	0	0	0	1	0	0	1	1	0	1	0	0	1	0	0
APOBEC3G	1	0	0	0	0	0	0	0	0	0	0	0	0	1	0	4	0	2	1	0	0	0	1	0	1	0
APOBR	12	0	0	3	4	3	0	2	4	2	3	2	0	3	2	6	7	0	1	0	0	1	2	2	1	3
APOC1	0	2	0	0	3	0	0	1	0	0	3	0	0	0	0	0	1	0	0	0	0	0	0	0	0	0
APOC2	0	1	1	1	2	0	0	0	1	1	1	0	1	0	1	1	1	0	1	0	1	0	0	0	0	0
APOC3	0	4	6	2	2	1	2	2	1	2	4	2	4	2	5	2	8	2	3	2	3	2	3	1	4	4
APOD	2	17	9	7	13	8	5	11	15	8	11	6	9	7	12	12	12	7	11	6	8	5	8	4	10	12
APOE	18	27	28	34	53	7	11	28	19	29	33	47	21	44	23	25	21	21	25	24	15	15	20	24	25	23
APOH	10	17	13	14	20	7	7	14	10	14	14	18	14	17	22	9	10	5	6	9	16	12	12	12	6	17
APOL1	1	3	2	1	1	2	1	0	0	0	0	1	1	1	1	0	1	0	0	0	1	1	3	1	1	1
APOL2	3	6	3	11	3	5	1	5	3	3	1	10	1	7	5	11	13	8	8	4	2	2	4	1	4	5
APOL3	0	0	0	0	0	0	0	0	0	0	0	0	0	2	0	0	0	1	0	0	0	0	0	0	0	0
APOM	0	2	0	0	1	0	0	0	0	0	0	0	0	0	1	0	0	0	0	0	2	0	1	0	0	0
APOO	1	5	3	1	4	1	3	2	2	2	4	3	4	4	3	3	7	5	2	3	3	3	2	1	3	2
APOOL	0	0	0	0	1	0	0	0	0	1	3	1	1	1	0	0	2	0	2	1	0	4	0	1	0	0
APP	2	2	0	0	1	2	1	0	1	1	0	0	0	0	0	4	4	0	2	4	2	1	0	1	1	2
APPL1	6	6	6	3	4	4	10	6	2	10	3	6	1	7	6	11	9	9	2	5	8	12	7	1	9	7
APPL2	2	2	0	0	0	1	0	0	0	1	0	0	0	1	1	4	3	1	0	1	1	1	0	0	1	0
APRT	17	13	20	13	12	17	16	15	15	17	25	19	13	20	15	16	22	17	15	13	13	15	18	15	8	15
AQP1	0	0	4	4	2	0	0	5	10	10	5	4	1	3	1	2	1	1	0	0	1	4	6	1	2	0
AQR	1	1	1	0	0	0	4	1	0	0	0	1	0	3	2	2	1	5	2	5	4	1	1	2	3	4
ARAF	0	0	2	0	0	0	1	3	0	0	0	0	0	0	0	0	1	3	0	1	1	0	1	0	1	2
ARAP1	3	1	2	4	8	1	2	6	9	7	7	6	2	5	5	7	6	4	4	2	2	5	2	5	4	2
ARCN1	24	32	13	19	25	29	31	26	11	17	18	29	11	28	18	18	34	24	28	16	17	22	18	18	18	31
AREG	0	0	0	0	0	0	0	0	0	0	0	0	0	0	0	0	8	0	0	0	0	0	0	0	0	0
ARF1	37	39	34	27	40	41	33	38	22	23	34	33	24	27	31	36	47	27	38	29	24	37	30	30	25	33
ARF3	37	39	34	27	40	41	33	38	22	23	34	33	24	27	31	36	47	27	38	29	24	37	30	30	25	33
ARF4	19	19	18	13	26	24	21	21	10	12	23	17	13	13	22	21	29	14	13	18	16	22	22	22	17	22
ARF5	14	13	17	14	19	17	20	22	7	9	21	17	15	12	23	17	27	12	17	17	14	19	17	16	15	18
ARF6	8	8	8	6	8	8	9	8	3	8	9	5	6	4	7	9	8	10	7	9	11	13	9	6	7	11
ARFGAP1	1	1	0	0	3	2	1	1	1	2	0	4	1	2	1	1	12	1	0	0	1	1	1	3	0	1
ARFGAP2	2	4	4	3	5	5	7	4	5	4	2	3	1	6	2	4	9	1	7	2	0	5	1	2	0	1
ARFGAP3	1	4	6	4	3	5	9	7	0	1	1	4	0	1	4	3	5	5	7	3	2	2	1	2	2	3
ARFGEF1	1	8	0	0	3	1	10	0	2	2	1	2	0	3	1	1	8	2	2	2	3	0	0	0	5	8
ARFGEF2	2	2	1	2	2	0	5	3	1	2	2	1	1	3	2	1	7	3	3	1	1	0	2	0	4	4
ARFGEF3	0	2	0	0	0	1	0	0	0	0	1	0	0	0	0	0	0	0	0	0	0	0	0	0	0	0
ARFIP1	3	13	3	3	7	5	4	4	4	4	3	3	1	3	1	1	12	2	3	4	1	5	4	2	6	4
ARFIP2	2	5	2	1	3	2	1	3	1	2	0	1	1	2	1	1	2	2	3	2	1	2	2	1	3	1
ARG1	6	3	14	1	1	1	14	17	1	0	0	2	11	0	10	6	0	9	0	8	6	1	15	3	15	8
ARGLU1	0	3	0	0	0	1	0	0	0	2	0	2	0	1	0	0	0	0	0	1	0	0	0	0	0	1
ARHGAP1	26	14	16	21	33	37	44	18	14	19	25	30	10	16	23	20	60	12	17	16	11	35	16	18	15	16
ARHGAP12	0	0	0	0	1	0	0	0	0	0	0	0	0	0	0	1	2	0	1	0	0	1	0	0	0	0
ARHGAP17	2	2	4	1	3	1	2	2	2	2	2	3	2	4	4	3	5	3	1	2	1	3	4	3	4	1
ARHGAP18	0	1	5	2	3	0	0	3	2	5	2	4	0	3	0	1	4	1	2	2	0	2	2	0	3	1
ARHGAP21	0	0	0	0	0	0	0	1	0	0	0	0	0	0	0	1	0	0	0	0	0	1	1	0	0	0
ARHGAP22	0	0	1	0	0	0	0	0	0	0	0	0	0	0	1	0	0	0	0	0	0	0	0	0	0	0
ARHGAP25	1	0	2	4	2	0	0	4	1	1	3	4	0	6	3	4	3	6	3	2	3	1	3	3	2	4
ARHGAP26	0	0	1	0	0	0	0	0	0	1	0	0	0	0	0	0	0	0	0	0	0	0	0	0	0	0
ARHGAP29	0	1	1	0	1	1	2	1	1	0	0	1	0	1	0	1	0	1	2	0	1	1	0	1	1	1
ARHGAP30	1	0	0	1	0	1	0	0	0	2	0	1	0	1	0	1	0	2	0	1	0	0	0	0	0	1
ARHGAP31	1	0	0	1	0	1	0	0	0	4	0	1	0	1	1	1	0	1	0	1	0	0	0	0	0	0
ARHGAP35	0	0	1	0	0	0	2	0	0	1	0	0	0	0	2	0	0	1	0	2	2	0	1	0	1	1
ARHGAP4	5	0	2	4	3	1	0	2	1	1	1	3	1	1	3	2	1	7	1	2	2	1	1	3	4	3
ARHGAP45	3	0	4	5	1	0	1	4	0	3	0	6	1	4	4	3	2	7	3	2	2	3	4	2	4	4
ARHGAP9	0	0	1	0	1	0	0	0	0	0	0	1	0	0	1	0	1	0	0	1	2	0	0	0	0	3
ARHGDIA	24	30	22	18	32	23	18	18	12	22	23	28	15	22	16	22	29	21	29	11	18	24	16	19	13	20
ARHGDIB	24	14	29	14	33	14	3	8	13	24	14	28	7	25	9	21	37	20	26	7	8	26	14	13	7	11
ARHGEF1	17	2	9	21	14	22	11	21	5	20	6	15	1	17	14	13	11	15	29	19	16	9	13	19	13	9
ARHGEF11	0	0	1	0	0	0	2	1	0	0	0	0	0	0	1	0	0	1	0	1	1	0	0	0	0	1
ARHGEF12	1	0	1	0	2	0	0	0	1	2	0	0	0	0	0	0	1	0	0	0	1	9	0	0	0	0
ARHGEF16	2	7	0	0	1	0	3	0	1	1	1	0	0	0	0	0	4	1	0	0	0	2	0	1	7	0
ARHGEF17	0	1	0	0	0	0	0	1	1	1	0	0	0	0	0	0	1	0	1	0	0	1	0	0	0	0
ARHGEF2	5	3	2	4	3	6	3	3	3	6	2	9	0	6	3	3	8	5	3	4	2	2	2	2	3	5
ARHGEF28	0	0	0	0	0	0	0	1	0	0	0	0	0	0	0	0	0	0	0	0	0	0	1	0	0	0
ARHGEF4	0	0	0	0	2	0	0	0	0	0	0	0	0	0	0	0	0	0	0	0	0	0	0	0	0	0
ARHGEF5	0	0	0	1	0	1	0	0	0	0	0	0	0	0	0	1	0	0	0	1	0	0	0	0	0	0
ARHGEF6	1	1	0	3	3	1	0	0	1	1	1	1	0	2	1	3	3	0	1	0	0	0	1	1	0	0
ARHGEF7	2	1	1	3	4	2	0	2	1	1	1	1	0	2	3	3	1	2	3	0	1	1	1	2	0	1
ARHGEF9	0	0	0	0	0	0	0	1	0	0	0	0	0	0	0	0	0	1	0	0	0	0	0	0	0	0
ARID1A	2	1	0	0	0	0	4	0	0	0	0	2	0	0	2	0	3	0	0	0	0	2	0	1	1	2
ARID1B	0	0	0	0	0	1	1	0	0	0	0	0	1	0	0	1	0	0	1	3	0	0	1	0	0	2
ARID2	0	0	0	0	0	0	0	0	0	0	0	0	0	0	0	0	0	0	0	1	0	0	1	0	0	0
ARIH1	1	0	1	0	0	1	1	0	0	0	0	1	0	0	1	1	0	1	1	1	1	1	0	0	2	1
ARIH2	0	0	0	0	0	0	0	0	0	0	0	0	0	0	0	0	0	0	1	0	0	0	0	0	0	1
ARL1	5	5	3	1	6	2	2	3	1	2	5	3	0	2	1	4	6	2	2	2	0	2	0	6	1	5
ARL2	1	3	3	2	2	1	4	3	2	0	1	3	2	3	3	1	0	3	0	1	4	0	2	4	3	4
ARL3	4	6	1	0	5	2	4	3	1	2	1	2	2	1	2	2	3	3	3	3	3	3	3	4	1	6
ARL6IP1	0	1	0	0	1	0	1	0	0	0	1	0	0	0	0	0	2	1	0	1	0	0	0	0	0	2
ARL6IP4	1	0	0	0	0	0	2	0	0	1	0	1	0	0	1	1	1	1	1	1	1	1	0	1	0	1
ARL6IP5	15	8	13	18	22	13	11	14	15	18	17	18	12	21	11	13	22	13	18	9	8	21	15	13	13	8
ARL8A	7	10	10	8	7	6	5	8	8	11	11	8	2	8	5	7	14	7	9	5	4	16	4	5	6	5
ARL8B	6	8	6	5	9	4	5	7	11	11	13	7	1	7	5	7	18	4	9	7	5	18	4	4	6	8
ARMC1	0	1	0	0	1	0	2	0	0	1	3	0	0	2	0	0	0	1	1	0	1	2	0	0	2	3
ARMC10	1	1	1	0	2	0	0	0	1	2	5	1	0	1	0	0	5	1	1	1	0	3	0	2	0	0
ARMC6	0	0	0	0	0	0	1	0	0	0	0	0	0	0	0	0	0	0	0	1	0	0	0	0	1	3
ARMC8	2	0	0	1	0	0	2	0	0	0	0	0	0	0	0	2	1	3	0	3	2	0	1	1	0	2
ARMC9	0	0	0	0	0	0	1	0	0	0	0	0	0	0	0	0	0	0	0	0	0	0	0	0	1	0
ARMCX1	0	0	1	0	0	0	1	0	0	0	0	0	0	0	0	0	8	0	0	0	0	0	0	0	0	0
ARMCX2	0	0	0	0	0	0	0	0	0	0	0	0	0	0	0	0	5	0	0	0	0	0	0	0	0	0
ARMCX3	0	4	0	0	0	0	2	1	0	0	0	0	0	0	0	0	13	2	2	1	2	0	1	0	0	0
ARMCX5	0	0	0	0	0	0	0	0	0	0	0	0	0	1	0	0	0	1	0	0	0	0	0	0	0	0
ARMT1	0	0	0	0	3	0	1	0	1	0	0	0	0	0	0	0	0	0	0	0	0	0	0	0	1	0
ARPC1A	4	5	2	1	4	3	13	2	0	1	0	4	1	2	5	4	1	4	4	3	8	1	2	3	4	14
ARPC1B	39	20	17	34	37	39	24	29	22	33	26	46	14	26	31	31	55	34	31	21	24	28	30	43	26	33
ARPC2	49	25	26	37	44	30	39	41	19	24	37	34	19	30	39	39	40	38	38	29	32	35	41	35	34	46
ARPC3	17	14	8	12	19	14	7	11	6	10	19	14	5	16	9	10	16	11	13	7	9	12	9	13	6	14
ARPC4	21	17	15	21	20	17	21	18	18	18	17	20	16	23	26	18	24	17	25	15	18	18	22	24	20	24
ARPC4-TTLL3	16	11	12	18	16	13	17	14	15	14	14	15	14	18	21	14	20	14	20	12	15	15	17	17	16	19
ARPC5	14	7	7	12	13	13	14	11	8	10	12	10	5	8	12	15	15	12	8	7	9	11	11	11	7	12
ARPC5L	2	2	1	2	4	0	6	6	2	4	5	7	1	3	9	3	5	6	1	3	5	4	6	4	6	5
ARPIN	2	1	3	1	3	3	5	3	1	2	1	1	0	2	4	2	3	4	2	1	1	4	2	2	3	3
ARRB1	0	3	4	0	1	0	0	2	5	7	1	0	0	0	0	0	4	0	0	0	0	0	0	0	1	0
ARRB2	1	0	1	0	1	0	1	0	2	0	0	2	0	0	0	2	1	2	1	2	1	0	1	0	0	2
ARSA	5	5	2	3	4	3	14	4	3	1	2	2	2	4	2	2	3	7	5	6	4	8	1	7	2	1
ARSD	0	1	3	0	0	0	0	0	0	1	1	1	1	0	0	0	0	1	0	0	1	6	0	0	0	0
ARSE	0	0	3	0	0	0	0	0	0	1	0	0	0	0	0	0	0	0	0	0	0	3	0	0	0	0
ASAH1	19	24	27	22	31	10	20	39	45	42	64	20	9	17	10	13	14	19	17	9	8	37	18	9	12	13
ASAP1	1	1	0	0	0	1	0	0	0	0	0	1	0	0	0	1	0	1	0	0	0	0	0	2	0	0
ASCC1	0	0	0	0	0	0	1	0	0	0	0	1	0	0	0	2	0	0	1	0	0	0	0	0	0	1
ASCC2	1	1	0	1	1	0	3	2	1	0	0	0	0	1	1	0	0	0	1	0	0	1	1	0	1	0
ASCC3	1	0	0	0	1	1	7	2	0	0	0	1	0	0	0	1	0	0	2	0	0	0	0	0	0	2
ASH2L	0	0	0	1	0	1	2	1	0	1	0	1	0	0	2	1	0	2	3	2	1	1	0	0	0	1
ASL	3	2	12	3	6	4	4	7	10	7	14	4	0	0	4	3	17	2	9	8	2	4	7	3	7	2
ASMTL	2	2	0	0	1	0	0	4	0	4	0	1	1	3	2	2	1	4	2	5	6	0	0	0	1	0
ASNA1	4	4	5	7	5	5	4	4	2	5	4	2	3	7	4	6	8	7	6	8	8	8	6	2	6	7
ASNS	1	1	1	1	1	13	13	1	1	0	1	3	1	3	9	1	7	8	2	13	9	1	3	1	5	6
ASPH	12	9	11	13	31	35	21	13	6	12	10	16	15	13	12	8	31	23	18	17	24	41	11	10	22	10
ASPM	0	0	0	0	0	1	0	0	0	0	0	2	0	0	0	1	0	0	0	0	0	0	0	0	0	0
ASPN	0	0	0	3	23	1	0	6	2	2	8	3	7	2	3	0	5	0	0	0	0	1	0	15	0	1
ASPSCR1	2	4	2	5	4	1	6	2	2	3	3	4	0	6	4	2	3	4	3	5	4	2	3	2	3	5
ASRGL1	0	0	0	0	0	0	0	0	0	3	0	0	0	0	0	0	0	0	0	0	0	7	0	0	0	0
ASS1	2	3	4	6	6	2	24	5	6	9	6	12	3	2	4	7	45	7	2	3	2	33	3	3	3	0
ATAD1	0	1	1	1	0	0	2	1	1	2	0	0	1	3	1	0	2	2	1	2	1	3	1	1	1	1
ATAD2	0	0	0	0	0	0	0	0	1	0	0	0	0	0	0	0	0	0	0	1	0	0	0	0	0	0
ATAD3A	5	19	3	5	8	3	16	14	9	6	11	8	4	5	5	9	21	11	7	11	7	5	8	11	14	19
ATAD3B	4	17	2	3	4	2	13	10	7	4	9	5	3	2	4	5	14	7	5	8	6	4	5	7	12	13
ATAD3C	2	4	0	3	2	1	6	6	3	2	4	2	1	2	3	3	8	5	2	4	2	1	2	4	5	9
ATF1	0	1	1	0	2	0	0	1	1	1	2	0	0	1	1	1	2	1	2	1	1	1	1	0	1	1
ATG16L2	0	1	0	0	0	0	0	0	0	0	0	1	0	0	0	0	0	0	0	0	0	0	0	0	0	1
ATG2A	0	0	1	0	0	1	0	0	0	0	0	0	0	0	0	0	1	0	0	0	0	0	0	0	0	0
ATG2B	0	0	0	0	0	0	0	0	0	0	0	1	0	0	1	0	0	0	0	0	0	0	0	0	0	0
ATG3	4	3	2	1	2	2	2	2	2	2	1	2	1	1	1	3	3	5	1	3	6	3	3	3	2	1
ATG4B	0	0	0	0	1	0	0	0	0	0	0	0	0	0	0	0	0	0	0	0	1	0	0	0	0	0
ATG7	2	1	0	1	3	1	0	5	0	1	0	3	0	5	2	3	6	2	1	0	1	1	2	3	5	4
ATG9A	0	3	0	0	0	2	0	1	2	0	1	1	0	0	1	0	1	2	0	0	1	0	0	0	1	2
ATIC	21	55	13	27	37	31	20	20	22	35	29	24	4	39	18	26	49	41	21	30	37	46	22	38	36	35
ATL2	4	4	3	4	4	6	5	2	2	4	4	2	1	1	3	3	6	2	6	6	2	6	1	2	2	5
ATL3	14	10	12	15	18	15	14	16	8	10	14	11	9	8	12	15	22	15	9	9	4	16	17	12	18	11
ATM	1	0	0	0	0	0	0	2	0	0	0	0	0	3	2	0	0	0	0	0	0	2	0	0	0	0
ATOX1	1	2	3	2	2	0	0	4	1	1	0	1	1	2	0	1	1	5	2	0	1	1	1	0	1	0
ATP11A	0	1	0	0	0	0	0	1	0	1	0	0	0	0	0	0	0	0	0	0	1	1	0	0	0	0
ATP11B	1	0	0	0	0	0	0	0	0	0	0	1	0	0	0	0	0	0	0	0	0	0	0	0	0	5
ATP12A	12	20	11	9	7	13	13	5	5	7	6	8	3	7	5	5	11	9	13	10	8	15	4	6	7	16
ATP13A1	9	2	7	6	4	5	5	10	4	2	2	10	2	6	6	7	6	7	14	7	7	7	4	5	6	6
ATP13A5	0	0	0	0	0	0	0	0	0	0	1	1	0	0	0	0	1	0	0	0	0	2	0	0	0	0
ATP1A1	91	102	74	55	74	105	96	51	38	64	58	48	31	59	46	50	59	66	77	77	57	104	53	42	42	78
ATP1A2	32	51	29	18	24	40	39	18	12	21	17	16	15	17	15	18	21	24	26	27	20	38	17	15	17	33
ATP1A3	37	63	35	21	31	45	46	21	14	26	19	21	17	20	20	21	24	29	32	35	24	43	24	19	20	39
ATP1A4	21	30	16	11	15	25	22	10	7	12	12	9	7	7	9	8	13	14	18	16	12	23	7	11	9	22
ATP1B1	10	15	4	4	11	11	5	2	4	6	8	2	2	4	3	6	2	2	4	4	2	17	5	3	2	4
ATP1B3	9	1	1	4	1	6	6	2	1	0	3	1	0	6	2	3	8	3	8	7	3	1	1	0	0	7
ATP2A1	16	17	9	14	9	31	11	9	7	6	4	7	102	11	10	13	21	15	13	15	6	13	11	9	8	11
ATP2A2	43	56	38	41	39	96	40	29	21	32	19	34	100	51	39	40	56	42	47	50	34	42	26	30	29	42
ATP2A3	15	20	10	11	13	22	12	11	3	11	4	14	28	14	9	16	12	18	18	12	14	16	10	10	11	16
ATP2B1	8	15	8	6	5	5	5	5	5	7	4	8	2	19	10	7	6	7	15	19	15	3	3	4	7	17
ATP2B2	5	11	6	4	3	3	4	5	4	6	3	5	2	10	6	6	4	5	7	14	9	2	2	3	4	10
ATP2B3	4	10	6	5	4	4	4	5	4	6	4	5	2	9	4	6	4	4	5	10	7	3	3	2	3	7
ATP2B4	12	18	15	14	12	14	10	13	9	18	10	14	8	20	10	16	12	11	15	17	16	9	10	9	11	12
ATP2C1	0	0	0	1	0	1	1	0	0	0	0	0	0	0	0	0	2	3	0	2	4	0	0	0	1	0
ATP4A	12	17	8	8	7	12	12	3	3	6	5	6	2	5	3	5	8	6	11	8	7	15	3	4	6	12
ATP5A1	111	98	100	116	120	90	91	110	89	112	114	118	119	114	90	101	108	133	138	98	95	120	91	90	86	131
ATP5B	135	142	124	125	167	120	108	117	121	152	165	156	128	136	99	138	126	140	173	119	100	161	102	121	95	137
ATP5C1	8	6	10	4	3	3	3	10	2	8	8	7	7	9	6	10	6	14	6	8	2	8	5	9	5	10
ATP5D	3	3	3	2	3	3	2	2	3	3	5	2	3	6	2	5	4	3	5	2	2	3	2	3	3	2
ATP5E	2	1	2	2	2	1	1	3	0	2	1	2	3	3	1	2	3	4	1	1	1	1	1	1	2	1
ATP5F1	7	9	7	6	12	6	6	12	7	4	8	5	14	7	8	5	3	15	8	16	9	9	8	4	9	8
ATP5H	6	7	2	5	9	6	4	5	4	6	8	10	6	12	3	5	10	6	7	7	6	6	1	6	3	7
ATP5I	0	0	0	0	1	0	0	0	0	0	0	0	1	0	0	0	0	0	0	1	0	0	0	0	0	1
ATP5J	7	7	0	5	8	5	3	5	7	9	7	5	2	5	5	10	4	9	6	4	7	7	2	5	6	5
ATP5J2	4	3	4	3	5	5	3	4	4	5	4	4	4	4	3	3	4	4	4	5	3	5	4	6	4	3
ATP5J2-PTCD1	4	4	4	3	5	5	3	4	4	5	4	4	4	4	4	3	4	4	4	6	4	5	4	6	4	3
ATP5L	1	2	1	2	2	0	3	2	2	1	1	1	6	1	1	1	4	4	3	3	2	1	2	1	2	4
ATP5O	30	21	19	23	30	23	20	26	23	33	22	27	24	29	18	22	19	25	35	18	18	25	18	26	17	25
ATP6AP1	0	0	0	0	0	0	1	0	0	0	1	0	0	2	2	0	2	0	0	1	1	0	0	0	0	2
ATP6AP2	0	0	0	0	0	0	0	0	0	0	0	0	0	0	0	0	2	0	0	4	0	0	0	0	0	0
ATP6V0A1	3	7	6	2	5	1	5	6	7	5	3	8	1	6	3	2	6	4	4	4	3	2	4	2	1	7
ATP6V0A4	0	1	0	0	0	0	0	0	0	0	0	0	0	0	0	0	0	0	0	0	0	0	0	1	0	0
ATP6V0C	0	0	0	0	0	0	0	0	0	0	0	0	0	1	0	0	3	0	0	0	0	0	0	0	0	0
ATP6V0D1	5	9	3	3	8	3	6	6	4	5	7	5	1	6	4	3	8	6	6	9	6	8	5	5	4	9
ATP6V0D2	0	1	0	0	0	0	0	0	1	0	1	1	0	0	0	0	1	0	1	0	0	0	0	0	0	0
ATP6V1A	40	22	21	36	27	16	25	42	23	22	29	30	12	47	28	16	46	44	22	24	34	28	29	26	20	27
ATP6V1B1	16	8	8	11	10	7	6	11	10	8	8	10	2	12	7	9	9	11	8	5	8	10	7	8	7	7
ATP6V1B2	41	24	23	32	30	20	21	37	21	23	26	31	10	46	23	24	33	31	23	18	24	29	21	21	19	19
ATP6V1C1	3	6	1	2	6	3	5	6	2	3	4	2	1	7	5	5	11	7	5	7	7	4	3	1	10	6
ATP6V1D	3	2	1	2	1	3	1	2	3	1	3	1	1	0	1	1	2	1	1	2	1	3	1	2	1	1
ATP6V1E1	14	8	7	6	10	8	8	6	9	9	8	7	5	9	9	7	14	11	4	5	9	5	10	8	5	3
ATP6V1E2	1	0	0	0	1	0	0	0	0	1	0	0	0	0	0	0	1	1	0	0	1	0	0	1	0	0
ATP6V1F	4	3	2	4	4	2	2	3	2	3	2	3	1	4	2	1	3	3	3	2	2	3	1	2	2	2
ATP6V1G1	2	1	2	1	3	2	1	4	1	1	3	2	1	3	2	2	3	3	2	0	1	1	1	1	1	1
ATP6V1H	8	3	4	6	6	6	4	6	4	4	6	6	0	6	2	5	8	8	6	6	4	5	4	3	2	3
ATP9A	1	2	2	0	1	0	2	0	0	0	0	0	0	0	0	0	0	0	0	0	0	0	0	0	2	0
ATPAF2	0	1	0	0	0	0	0	0	0	1	1	0	0	0	0	1	0	0	0	1	0	0	0	0	1	0
ATPIF1	4	3	3	4	5	1	4	2	4	4	3	4	3	4	4	7	11	2	7	2	2	4	2	6	6	2
ATRN	1	0	1	0	1	1	0	0	0	0	0	0	0	0	0	0	0	0	0	0	0	0	0	0	0	0
ATRX	0	1	0	0	2	0	1	0	0	1	0	0	0	0	0	1	0	1	0	0	0	0	0	1	0	1
ATXN10	3	4	0	4	7	4	5	3	1	2	0	6	0	4	3	5	11	5	4	8	9	3	2	7	4	3
ATXN2	1	4	0	1	1	0	0	1	0	2	0	1	0	2	0	0	4	0	0	1	0	0	0	1	4	1
ATXN2L	7	9	5	5	4	7	11	7	4	3	1	6	1	6	6	7	12	7	9	5	5	5	6	3	5	7
ATXN3	0	1	1	0	0	0	0	0	0	0	1	0	0	0	0	1	1	1	1	0	1	1	0	0	0	0
AUH	0	2	0	0	0	0	0	0	0	0	0	0	0	0	0	0	0	0	0	0	0	1	0	0	0	0
AUP1	3	5	0	2	2	3	1	2	2	1	3	2	0	1	2	2	1	3	3	1	2	3	1	3	1	2
AVEN	0	0	0	0	0	0	0	0	0	0	0	1	0	0	0	0	1	0	1	0	0	1	0	0	0	0
AVIL	0	1	0	0	0	0	0	0	1	0	0	0	0	0	0	0	0	1	0	0	0	0	0	0	0	0
AVL9	0	2	0	0	0	2	1	0	0	0	0	0	0	1	0	0	5	1	0	1	1	1	0	0	2	1
AZGP1	5	10	82	4	12	1	7	12	0	6	8	10	15	5	17	5	7	11	7	6	7	24	9	4	9	10
AZI2	0	0	0	0	0	0	0	0	0	0	1	0	0	0	0	1	0	0	0	0	0	0	0	0	0	0
AZU1	22	6	2	14	2	13	11	2	5	3	3	25	1	3	4	19	1	9	13	11	15	1	5	9	1	25
B2M	20	11	16	22	17	22	12	19	10	13	12	23	12	16	13	16	21	16	18	15	11	11	21	11	20	14
B3GALT6	1	2	0	0	1	0	0	2	0	0	0	0	0	0	0	0	0	0	0	1	0	0	0	1	0	0
B3GAT1	0	2	0	1	0	1	0	0	1	1	0	0	0	1	0	0	1	0	0	0	1	0	0	1	0	1
B3GAT3	0	5	0	2	0	2	1	2	2	0	0	1	0	1	0	0	3	1	0	4	4	2	1	3	2	4
B3GNT6	0	5	0	0	0	0	0	0	0	0	0	0	0	0	0	0	0	0	0	0	0	0	0	0	0	0
B4GALT1	0	2	1	0	1	2	0	0	0	0	0	4	0	0	1	0	2	0	0	1	0	0	0	0	0	1
B4GALT3	0	0	0	0	0	0	1	0	0	0	0	0	0	0	0	0	1	0	0	0	0	0	0	0	0	0
B4GALT5	0	1	1	0	1	1	0	0	0	0	0	2	0	0	1	0	1	1	0	0	0	0	0	0	0	1
BABAM1	0	1	1	1	1	0	1	1	1	0	0	0	0	1	1	1	3	1	2	1	1	3	2	1	3	2
BABAM2	2	1	0	1	2	0	2	1	0	1	0	1	0	1	1	2	1	1	3	3	2	2	0	1	1	0
BACH2	0	0	0	1	0	0	0	0	0	0	0	0	0	0	0	0	0	0	0	0	1	0	0	0	0	0
BAD	0	1	0	0	0	1	0	0	0	0	0	0	0	1	0	1	0	1	1	0	0	2	0	0	0	0
BAG2	0	11	1	3	2	7	5	2	2	2	0	2	1	4	2	1	1	4	4	5	2	2	0	1	3	4
BAG3	5	5	3	8	11	11	10	6	2	4	5	4	6	12	2	12	12	2	7	5	1	6	0	3	8	3
BAG5	0	0	0	0	1	1	0	0	1	0	0	3	0	1	0	0	0	0	1	0	0	0	0	1	0	0
BAG6	5	9	9	7	9	6	9	4	5	5	8	4	3	9	7	10	7	8	7	10	5	10	11	5	10	7
BAHCC1	0	0	0	0	0	1	1	1	0	0	0	0	0	0	0	0	0	0	1	1	0	0	0	0	0	0
BAIAP2	1	2	1	0	1	1	2	1	3	9	1	1	1	1	0	4	1	1	0	3	1	5	0	1	3	4
BAIAP2L1	1	1	1	0	1	3	1	0	0	1	0	0	0	1	1	0	10	1	1	2	1	1	0	1	1	0
BAK1	2	1	0	1	1	0	1	2	0	1	1	1	0	2	1	2	1	2	1	3	1	0	1	0	2	2
BANF1	8	7	4	7	8	12	7	4	4	9	5	6	5	9	5	6	5	5	10	7	6	10	4	8	5	7
BASP1	6	13	3	7	10	14	3	5	5	7	5	9	2	11	5	6	8	15	8	4	5	5	4	7	3	5
BAX	5	11	3	5	9	6	9	5	3	7	3	9	2	10	6	10	9	12	7	6	5	9	7	10	4	8
BAZ1A	1	0	0	2	0	1	1	0	1	1	0	1	0	1	1	1	1	1	1	0	0	0	0	1	0	1
BAZ1B	2	2	2	1	0	0	3	3	1	4	0	2	0	4	7	1	2	7	0	9	2	1	2	3	5	4
BAZ2A	0	0	0	0	0	0	1	0	0	0	0	0	0	1	1	0	0	0	0	0	0	0	0	0	0	0
BAZ2B	0	0	0	0	0	0	0	1	0	0	0	0	1	0	1	0	0	0	0	0	0	0	0	0	0	0
BBX	0	0	0	0	0	1	0	0	1	0	0	0	0	0	0	0	0	0	0	0	0	0	0	0	0	0
BCAM	5	4	49	21	13	2	6	19	19	45	35	17	7	9	9	7	0	7	6	3	11	4	12	5	14	12
BCAP29	0	0	0	0	0	1	0	0	0	0	0	0	0	0	0	0	0	0	0	0	0	0	0	1	0	0
BCAP31	14	17	10	14	15	10	10	9	11	14	11	20	6	22	7	12	22	12	15	21	10	16	6	10	9	16
BCAR1	0	0	0	0	0	0	1	0	0	0	0	0	0	0	0	1	1	0	0	0	0	0	0	0	2	0
BCAS1	0	3	2	0	0	0	0	0	0	0	0	0	0	0	0	0	0	0	0	0	0	0	0	0	0	0
BCAS2	1	4	0	0	1	3	4	1	0	3	0	0	0	3	3	1	1	5	2	3	1	1	0	2	3	3
BCAS3	0	0	1	1	0	0	0	0	0	0	0	0	0	0	0	0	0	0	1	0	0	0	0	0	0	0
BCAT1	1	3	0	0	1	0	2	1	3	0	0	2	0	1	1	0	5	2	2	0	0	0	3	1	0	25
BCAT2	0	3	3	2	6	0	2	5	3	13	5	5	1	2	2	6	2	2	1	1	1	6	1	4	2	2
BCCIP	0	1	0	0	0	0	0	0	0	0	0	0	0	1	0	0	1	0	0	0	0	0	0	0	0	1
BCKDHA	1	1	5	1	9	0	1	5	3	8	6	4	0	3	2	1	0	2	5	1	1	4	1	2	4	0
BCKDHB	0	1	2	0	2	0	1	1	1	1	1	0	0	0	0	0	0	1	1	0	1	0	0	0	1	0
BCKDK	1	1	2	2	3	1	0	5	2	2	1	2	0	3	1	2	4	1	3	2	0	2	3	2	2	0
BCL10	0	0	0	0	0	0	1	0	0	0	0	0	0	0	0	3	0	1	3	0	1	1	0	0	2	1
BCL2L12	0	0	0	0	0	0	1	0	0	0	0	1	0	0	0	0	0	0	0	0	0	0	0	0	0	0
BCL2L13	0	2	0	0	1	1	1	0	1	1	2	1	0	1	1	2	5	0	1	1	1	3	0	2	0	3
BCL2L15	0	0	0	0	0	0	0	0	0	0	0	0	0	0	0	0	0	0	0	0	0	2	0	0	0	0
BCL2L2-PABPN1	2	2	2	1	2	3	3	3	0	1	1	2	2	3	1	3	3	5	3	5	2	5	3	2	3	4
BCLAF1	6	6	4	3	7	7	7	6	2	3	1	3	1	9	5	7	7	8	11	8	6	9	2	5	7	5
BCR	1	2	0	0	2	0	0	0	0	2	1	1	0	1	0	1	5	1	0	1	0	5	0	2	2	0
BCS1L	0	1	0	1	1	1	0	0	2	1	2	0	0	0	0	0	1	1	0	0	0	3	1	0	1	0
BDH1	0	1	3	1	0	0	1	0	0	0	0	0	1	0	1	0	1	1	0	6	1	0	0	0	0	6
BDH2	2	4	5	4	5	3	1	3	5	5	5	2	2	2	2	2	3	2	1	2	2	7	3	4	5	2
BDNF	0	0	0	0	2	0	0	0	0	0	1	1	0	0	0	0	0	0	0	0	0	0	1	0	1	0
BGN	49	32	39	65	59	34	10	50	28	58	108	44	53	84	58	52	28	29	30	25	23	42	50	98	42	38
BHMT	0	0	0	0	0	0	0	0	0	0	0	0	0	0	0	0	0	0	0	0	0	2	0	0	0	0
BICD1	0	0	0	1	0	0	0	0	0	0	0	1	0	0	0	0	0	0	0	1	0	0	0	0	0	0
BICD2	1	0	0	1	0	1	2	0	0	0	0	0	0	1	2	0	0	2	1	5	1	0	0	1	1	2
BICDL2	0	0	0	0	1	0	0	0	0	0	0	0	0	0	1	0	0	0	0	0	0	0	0	0	0	0
BID	6	5	0	2	2	3	3	0	1	1	2	3	0	5	1	4	6	6	4	0	2	6	0	3	1	3
BIN1	0	6	1	2	3	0	0	1	1	1	0	3	31	3	1	1	9	2	0	0	0	2	1	0	4	0
BIN2	2	1	0	2	0	0	3	3	3	0	0	3	4	3	1	3	3	3	1	1	1	0	3	0	1	2
BIRC6	0	0	0	0	0	0	2	1	0	0	0	0	0	0	0	1	0	1	0	1	1	1	0	0	1	0
BLM	1	0	1	2	1	1	2	1	0	0	0	0	1	0	1	1	2	1	2	1	1	0	1	1	1	4
BLMH	2	2	5	1	4	1	7	2	1	3	2	2	2	2	3	5	1	4	3	5	7	1	5	1	2	7
BLOC1S1	1	0	0	0	0	0	0	0	0	1	0	0	0	0	0	1	1	0	0	0	0	1	0	0	0	0
BLOC1S2	0	0	0	0	0	0	3	0	0	0	0	0	0	0	1	0	0	1	0	0	0	0	0	0	0	1
BLOC1S3	1	1	1	4	2	0	4	0	0	3	0	2	0	0	1	0	1	2	2	2	2	4	1	0	1	2
BLOC1S4	0	1	0	0	1	0	1	0	0	0	0	1	0	0	0	0	1	1	1	1	1	0	1	0	0	0
BLOC1S5	0	0	0	0	0	0	2	1	0	1	0	0	0	0	0	0	1	1	0	0	0	1	0	0	0	1
BLVRA	12	12	14	12	16	14	14	12	14	15	11	12	9	11	11	12	29	15	13	16	14	17	17	10	11	18
BLVRB	32	34	13	48	36	19	35	32	79	42	46	32	18	28	15	34	50	25	30	42	26	35	22	12	20	27
BMP2K	0	2	0	2	1	1	1	0	0	0	1	1	0	0	1	1	1	0	2	0	0	0	2	0	1	1
BMS1	0	2	0	0	0	0	2	0	0	0	0	0	0	1	0	0	0	0	0	3	1	0	0	0	2	1
BOD1L1	0	0	0	0	0	0	1	0	0	0	0	0	0	0	0	0	0	0	2	1	0	0	0	0	0	0
BOLA1	0	1	0	0	0	0	0	0	0	0	0	0	0	0	0	0	0	1	0	0	0	0	0	0	0	0
BOLA2	9	5	5	5	3	4	5	4	1	3	4	4	3	7	4	6	9	7	8	5	4	8	3	7	4	5
BOLA2B	9	5	5	5	3	4	5	4	1	3	4	4	3	7	4	6	9	7	8	5	4	8	3	7	4	5
BOLA2-SMG1P6	4	2	2	2	1	1	2	1	1	2	1	2	1	4	2	2	3	4	4	2	1	2	1	4	2	2
BOP1	0	4	0	3	0	4	2	0	1	1	0	2	0	5	0	1	3	2	1	3	1	1	0	2	2	4
BORCS6	0	0	0	0	0	0	0	1	0	0	0	0	0	0	0	0	0	1	0	1	0	1	0	0	0	0
BPGM	3	7	6	10	4	5	3	4	18	5	4	6	5	4	2	7	10	4	2	2	7	4	3	1	2	10
BPHL	0	2	0	0	1	0	1	0	1	2	2	0	1	0	0	0	0	0	1	0	0	0	1	0	0	3
BPI	10	0	0	0	0	1	4	0	0	0	0	7	0	0	0	2	0	0	0	5	2	0	0	1	0	8
BPIFB1	0	3	18	8	1	0	2	8	1	5	0	4	0	14	0	1	0	0	3	0	0	0	0	0	4	0
BPIFB2	0	1	7	0	0	0	0	0	0	0	0	0	0	0	0	0	0	0	0	0	0	0	0	0	0	0
BPNT1	4	9	2	6	12	3	5	7	5	10	2	5	1	2	1	6	10	4	6	4	5	16	2	6	3	5
BPTF	0	0	0	0	0	0	0	1	0	0	0	0	0	1	0	1	0	0	0	0	0	0	0	0	0	0
BRAF	1	0	2	0	0	0	1	1	0	0	0	0	0	0	0	0	1	2	0	1	1	0	1	0	1	2
BRAT1	0	0	1	1	1	0	1	0	0	0	1	0	0	3	3	1	3	1	0	0	0	0	0	0	2	1
BRCC3	0	0	0	0	3	1	4	1	1	1	0	3	2	0	1	1	2	2	0	3	1	3	1	0	3	4
BRD1	1	0	0	0	0	0	1	0	0	0	0	0	0	0	0	0	0	0	0	0	0	0	0	0	0	1
BRD2	0	1	1	0	0	0	2	1	0	0	0	0	0	0	1	0	0	1	0	1	1	0	0	0	0	1
BRD3	1	1	0	0	1	0	1	2	0	3	0	2	0	4	2	1	0	2	1	3	0	1	0	1	1	1
BRD4	1	1	0	0	1	0	1	2	0	2	0	2	0	3	1	1	2	2	1	3	0	1	0	1	1	2
BRDT	0	0	0	0	1	0	0	1	0	1	0	2	0	1	0	0	0	1	1	1	0	0	0	0	0	0
BRI3BP	0	1	0	0	0	0	1	0	0	0	0	1	0	0	0	0	1	0	0	2	0	1	0	0	1	5
BRIX1	5	6	1	4	5	1	6	1	0	1	1	3	0	3	2	1	5	4	2	5	2	5	1	3	2	6
BRK1	3	1	0	1	1	2	3	1	1	1	0	1	0	2	2	3	4	0	0	1	1	1	0	1	0	1
BROX	2	5	2	1	1	4	3	1	4	3	2	4	0	6	1	2	5	4	1	4	1	6	1	2	1	3
BSDC1	0	1	0	0	1	0	2	1	0	1	0	0	0	0	2	0	2	1	0	0	0	0	0	0	0	0
BSG	9	7	6	9	11	15	6	7	5	5	7	8	7	5	9	8	24	9	12	13	10	5	6	5	7	14
BSN	0	0	0	0	0	1	0	0	0	0	0	0	0	0	0	0	0	0	0	0	0	1	0	0	0	0
BSPRY	0	1	0	0	0	0	0	0	0	0	0	0	0	0	0	0	3	0	0	0	0	0	0	0	0	0
BST1	3	2	1	1	1	1	1	2	0	1	1	4	1	2	3	3	1	3	3	3	5	0	1	2	3	6
BST2	1	0	4	4	1	1	1	0	3	4	2	2	0	2	0	2	1	3	3	0	0	1	0	0	1	0
BTAF1	1	1	0	0	0	0	1	0	0	0	0	0	0	1	0	0	0	0	0	1	0	1	0	0	1	1
BTBD11	0	0	0	1	0	0	0	0	0	0	1	0	0	0	0	0	0	0	1	1	0	0	0	0	0	0
BTBD16	0	0	0	0	0	0	0	0	0	1	0	0	0	2	0	0	0	1	0	1	0	0	0	0	0	1
BTF3	4	5	2	8	3	9	6	2	2	4	4	5	3	7	4	7	4	8	6	7	5	11	3	9	5	3
BTF3L4	3	4	1	2	4	2	4	1	3	4	3	2	1	2	2	3	2	4	3	2	1	2	2	3	3	1
BTK	1	0	0	0	0	1	0	0	0	0	1	2	0	1	1	0	1	2	1	0	2	0	1	0	0	1
BTN3A1	0	0	1	1	0	0	0	1	0	2	0	2	0	0	0	0	0	1	0	0	0	0	0	0	0	0
BTN3A2	0	0	1	1	0	0	0	1	0	2	0	2	0	0	0	0	0	1	0	0	0	0	0	0	0	0
BTN3A3	0	0	1	1	1	0	0	1	0	2	0	2	0	1	0	0	0	1	0	0	0	0	0	0	0	0
BTNL2	0	0	0	0	0	0	1	0	0	0	0	0	0	0	0	0	0	0	0	0	0	0	0	1	1	0
BUB3	13	9	9	12	8	13	21	13	5	8	7	13	3	11	11	15	13	21	10	23	15	10	11	9	14	21
BUD13	0	1	0	0	0	0	2	0	0	0	0	0	0	0	0	0	0	0	0	0	0	0	0	0	0	0
BUD31	1	1	0	0	1	1	3	0	0	1	0	0	0	1	0	1	1	4	0	3	2	1	0	0	1	3
BYSL	0	5	0	0	0	1	3	0	0	5	0	0	0	1	0	0	0	4	1	3	3	4	1	1	1	5
BZW1	11	16	4	4	14	9	9	7	4	5	10	11	4	5	7	5	17	12	6	11	12	10	8	7	16	12
BZW2	7	12	3	4	6	7	15	5	2	3	5	5	6	6	3	7	7	4	8	8	10	4	3	9	5	10
C10orf76	0	1	0	0	0	0	0	0	1	0	0	0	0	0	0	2	0	0	0	0	0	0	0	0	0	0
C11orf54	5	4	3	5	6	0	2	5	4	8	5	4	3	5	3	5	4	5	6	3	2	8	3	3	4	3
C11orf58	7	4	0	4	3	9	3	3	4	4	2	5	4	6	5	9	5	6	5	4	5	10	2	5	5	2
C11orf68	0	4	2	1	0	1	3	1	1	2	0	1	2	1	2	1	1	4	2	3	3	0	3	1	2	2
C11orf98	1	4	1	1	1	1	2	3	1	1	1	0	1	2	1	2	3	2	1	2	2	3	2	1	2	2
C12orf10	6	7	6	5	6	6	7	9	4	3	4	6	3	10	6	9	9	9	7	9	7	7	5	6	7	6
C12orf57	1	5	0	0	0	1	0	1	0	3	1	1	0	3	0	1	3	1	1	0	0	1	0	2	0	1
C14orf39	0	0	0	0	0	0	1	0	0	0	0	0	0	0	0	0	0	0	0	0	0	1	0	0	0	0
C15orf38-AP3S2	2	1	3	1	3	3	5	3	1	2	1	1	0	2	4	2	3	4	2	1	1	4	2	2	3	3
C15orf48	1	0	0	1	1	0	0	0	0	0	0	0	0	1	0	1	0	0	1	0	0	2	0	0	0	0
C16orf58	0	1	3	0	0	0	0	5	0	0	3	0	0	1	0	1	0	0	1	1	0	0	1	0	0	0
C16orf62	0	0	1	0	0	0	1	2	0	1	0	1	1	0	1	0	0	2	0	4	2	1	3	0	1	0
C16orf89	0	0	8	0	1	0	0	0	1	1	1	1	0	0	0	0	0	0	0	0	0	2	0	0	0	0
C17orf49	4	0	2	0	1	6	4	4	0	6	1	2	1	2	5	6	1	7	2	2	2	3	3	1	3	4
C17orf75	0	0	0	0	1	0	2	1	0	0	1	1	0	1	1	1	2	1	0	2	1	0	1	1	1	2
C18orf8	0	0	0	0	0	0	0	0	0	0	0	0	0	0	0	0	2	0	0	0	0	0	0	0	0	0
C19orf25	0	0	0	0	0	0	0	0	0	1	1	0	0	0	0	0	0	1	0	0	1	0	0	0	0	0
C19orf47	0	0	0	1	0	0	1	0	0	0	1	0	0	0	0	0	1	0	0	0	0	1	0	0	0	0
C19orf66	0	0	0	1	0	0	2	0	3	0	2	2	0	3	0	0	0	1	0	0	0	0	0	3	0	0
C19orf70	2	2	1	0	2	1	1	2	2	1	2	0	2	1	2	1	5	3	2	1	3	3	3	2	3	1
C1orf116	0	1	10	4	15	1	7	7	21	41	11	1	0	0	0	4	3	1	0	0	0	37	5	1	1	0
C1orf123	5	4	3	4	6	6	2	4	6	4	4	6	2	4	4	4	4	4	4	3	3	7	5	3	3	2
C1orf198	1	3	4	1	5	1	1	3	0	7	4	2	1	1	1	0	0	1	0	0	0	4	3	3	1	3
C1orf27	0	0	0	0	1	1	1	0	0	1	0	0	0	0	0	0	1	0	0	0	1	2	0	1	0	0
C1orf35	0	0	0	0	0	1	1	1	0	0	0	0	0	2	0	0	0	2	0	2	0	1	0	1	1	0
C1QA	1	1	1	3	3	1	1	1	0	0	0	2	1	1	2	1	7	3	2	2	1	0	1	0	2	2
C1QB	4	6	1	11	9	2	2	5	1	1	6	10	1	8	6	7	31	5	4	7	1	0	6	6	6	8
C1QBP	4	8	6	6	6	14	5	4	3	6	8	5	5	5	7	7	8	11	14	8	8	6	2	5	6	11
C1QC	8	9	5	9	11	8	4	7	4	3	3	9	5	7	7	8	22	8	5	9	5	3	5	6	5	7
C1R	9	7	4	5	15	16	6	10	1	1	7	13	7	4	16	5	7	1	6	10	12	0	4	15	3	10
C1RL	2	0	1	1	2	3	1	1	0	0	0	1	1	0	3	1	0	0	2	1	1	0	0	1	0	2
C1S	8	5	6	6	10	11	4	6	1	2	6	14	4	4	7	4	10	2	4	5	7	1	6	9	1	8
C2	1	2	12	0	3	0	1	1	0	1	2	6	2	2	1	1	1	1	0	0	3	1	1	2	1	1
C20orf27	0	0	0	0	0	0	2	0	0	0	0	0	0	0	0	0	0	0	0	1	2	0	0	0	0	0
C21orf33	3	4	3	4	9	1	4	6	6	3	8	7	8	5	2	3	4	5	4	8	4	4	1	3	3	5
C2CD5	0	2	1	2	0	0	1	2	0	0	0	1	1	1	1	1	0	3	1	1	1	0	1	1	3	6
C2CD6	0	0	0	0	0	0	0	0	0	0	1	0	0	0	1	0	0	0	0	0	0	0	0	0	0	0
C2orf54	0	0	2	0	1	0	0	2	0	3	3	0	0	0	0	0	0	0	0	0	0	9	3	0	1	0
C2orf81	0	0	0	0	0	0	0	0	0	0	0	1	0	0	0	0	1	0	0	0	0	0	0	0	0	0
C3	106	193	256	196	231	165	124	151	136	180	228	364	206	166	307	146	141	101	121	64	118	314	165	229	113	174
C3orf58	0	0	0	0	0	0	0	0	0	0	0	0	0	1	2	1	0	0	4	9	5	0	0	0	0	0
C4A	36	48	50	49	48	66	34	54	28	47	69	126	87	29	80	35	40	17	46	35	43	85	74	55	27	70
C4B	36	49	49	48	47	66	32	53	29	44	68	129	83	28	79	32	39	18	45	33	39	85	76	53	27	71
C4B_2	36	49	49	48	47	66	32	53	29	44	68	128	84	28	79	32	39	18	45	33	39	85	76	53	27	71
C4BPA	3	26	13	16	8	20	6	13	19	18	13	46	11	4	23	10	17	4	13	18	21	28	12	12	10	27
C4BPB	0	0	0	0	0	0	0	0	0	0	0	2	0	0	0	0	0	0	0	0	0	0	0	0	0	0
C5	1	6	7	5	6	1	1	4	4	1	3	8	5	2	6	0	4	0	6	13	10	2	4	4	4	7
C5AR1	0	0	0	0	0	1	0	0	0	1	0	0	0	0	0	0	0	0	0	0	0	0	0	0	0	0
C5orf15	0	0	0	0	1	0	0	0	0	0	0	0	0	0	0	0	0	0	0	0	0	0	1	0	0	0
C5orf42	0	0	0	0	0	0	0	0	0	0	0	0	0	0	1	1	0	0	0	0	0	0	0	0	0	0
C5orf52	0	0	0	0	0	0	0	0	0	0	0	0	0	1	0	0	0	0	0	0	0	0	0	0	0	1
C6	1	3	4	1	6	2	2	2	2	2	2	3	3	2	7	0	2	2	2	8	7	3	5	0	3	6
C6orf89	0	0	1	0	0	0	1	0	0	0	0	0	0	0	1	0	0	0	0	0	1	0	0	0	0	0
C7	0	0	1	0	4	0	0	0	0	0	1	4	0	2	5	0	0	6	0	4	2	10	1	0	0	3
C7orf50	1	4	0	2	2	1	1	0	0	2	2	1	0	1	0	1	2	0	1	0	2	3	0	3	1	1
C7orf55-LUC7L2	6	11	7	8	7	12	23	9	4	6	3	4	2	8	9	7	10	17	15	9	11	11	6	12	7	22
C8A	2	4	3	4	6	2	0	0	0	3	5	8	2	3	1	2	2	1	4	9	5	2	3	6	3	5
C8B	3	6	9	3	11	4	1	4	2	4	6	9	9	2	9	3	2	3	4	10	9	2	8	9	7	5
C8G	1	2	4	0	7	1	0	2	0	1	5	3	5	2	1	1	1	1	3	10	5	0	1	7	1	6
C8orf44-SGK3	1	1	0	0	0	2	0	0	0	0	0	0	0	0	0	0	0	0	0	0	1	0	0	1	0	1
C8orf82	0	3	0	0	1	0	2	0	0	1	4	0	0	0	2	0	0	2	1	4	0	4	0	2	1	0
C9	6	6	7	4	22	5	3	8	2	12	12	28	10	6	13	0	4	1	8	21	16	2	7	18	18	17
C9orf129	1	1	0	1	1	0	1	0	0	0	2	1	0	1	0	1	2	3	2	3	1	1	0	0	3	0
C9orf172	0	0	0	0	0	0	0	1	1	0	0	0	0	1	0	0	0	0	0	0	0	0	0	0	0	0
C9orf64	1	9	1	1	1	0	1	3	5	2	4	4	2	4	2	1	10	2	2	1	1	6	4	1	5	0
CA1	0	47	48	105	14	14	22	45	249	57	83	28	35	16	11	40	37	23	18	21	21	9	13	10	14	48
CA12	0	0	0	0	0	4	0	0	0	0	0	0	0	0	0	0	0	0	0	1	0	0	0	0	0	0
CA2	12	35	18	30	12	11	8	15	58	25	31	15	10	12	8	14	21	11	8	10	11	5	11	4	10	13
CA3	0	1	3	1	0	0	0	6	7	3	4	6	137	3	0	1	0	0	0	0	0	1	1	1	1	1
CA4	0	0	6	2	0	0	0	3	5	5	4	0	0	0	0	0	1	0	0	0	0	0	0	0	0	1
CA9	0	0	1	0	0	1	0	0	0	0	0	0	0	0	0	1	0	1	0	0	9	0	0	0	0	0
CAB39	4	0	1	0	5	3	2	4	1	1	3	1	3	0	3	4	4	4	2	2	2	5	2	1	4	1
CAB39L	3	1	1	0	3	1	1	2	1	1	2	1	1	0	2	3	2	1	1	1	1	3	1	2	2	1
CABIN1	0	0	0	0	0	1	0	0	0	0	0	0	0	0	0	1	0	0	0	0	0	0	0	0	0	0
CACNA1A	0	0	0	0	0	0	0	0	1	0	0	0	0	0	0	0	0	0	0	0	1	0	0	0	0	0
CACNA1D	0	0	0	0	0	0	0	0	0	1	0	0	0	1	0	0	0	0	1	0	0	0	0	0	0	1
CACNA2D1	0	1	0	1	0	0	0	0	0	0	0	0	0	1	3	0	0	0	6	0	11	0	0	0	0	0
CACNA2D2	0	0	0	0	0	0	0	0	0	1	2	0	0	0	0	0	0	0	0	0	1	0	0	0	0	0
CACNB2	0	0	0	0	0	0	0	0	0	0	0	0	1	0	0	0	0	0	0	0	0	0	0	1	0	0
CACYBP	5	3	2	3	5	7	4	3	3	3	2	6	1	5	5	6	6	5	4	7	5	5	3	3	5	4
CAD	13	17	6	12	16	12	24	11	2	5	8	18	4	15	12	13	10	21	15	29	42	10	12	28	14	32
CADM1	0	3	0	0	0	0	0	0	0	0	1	0	0	0	0	0	0	0	0	0	0	0	0	0	1	0
CADM4	0	3	0	0	0	1	2	0	0	0	0	0	0	1	0	1	0	0	1	1	0	0	0	1	0	0
CALB2	0	0	0	0	0	1	0	0	0	0	0	0	0	8	0	0	13	2	0	16	0	0	0	2	2	0
CALCA	0	5	0	0	0	0	0	0	0	0	0	0	0	0	0	0	0	0	0	0	0	0	0	0	0	0
CALCRL	0	0	1	0	0	0	0	0	0	2	0	0	0	0	0	0	0	0	0	0	0	0	0	0	0	0
CALD1	60	46	25	56	49	56	16	52	21	37	43	41	33	61	50	40	42	32	40	7	14	37	33	81	39	44
CALHM2	1	0	0	0	0	0	0	0	0	1	0	0	0	0	1	1	0	0	0	0	0	1	0	0	0	0
CALM1	48	36	42	33	59	60	31	30	38	52	64	43	23	41	33	48	66	41	63	21	28	48	27	43	34	26
CALM2	48	36	42	33	59	60	31	30	38	52	64	43	23	41	33	48	66	41	63	21	28	48	27	43	34	26
CALM3	48	36	42	33	59	60	31	30	38	52	64	43	23	41	33	48	66	41	63	21	28	48	27	43	34	26
CALML3	31	6	6	18	9	30	14	1	8	6	6	7	5	25	11	39	9	9	21	12	18	6	4	15	5	4
CALML5	24	6	5	0	0	2	3	3	3	0	2	0	1	1	0	0	0	0	0	0	2	5	0	1	4	9
CALR	70	44	49	50	97	145	50	57	36	43	44	78	28	64	45	75	86	65	86	39	57	55	46	58	38	63
CALU	15	17	11	11	29	20	10	19	9	12	12	21	8	14	13	15	69	17	24	13	17	16	9	16	7	14
CAMK1	1	3	1	0	1	0	0	2	0	1	0	1	0	0	1	0	1	1	1	1	1	1	1	0	3	3
CAMK1D	0	2	0	0	2	0	0	1	0	1	0	0	0	0	0	1	0	0	0	1	0	1	3	1	5	6
CAMK2A	1	2	1	1	1	1	1	0	1	0	1	0	1	1	1	1	1	1	1	1	1	1	0	1	1	1
CAMK2B	0	1	0	0	1	0	0	1	0	1	1	0	1	0	0	0	1	0	0	1	0	1	0	0	0	0
CAMK2D	4	2	8	9	9	5	2	7	7	12	8	4	6	7	8	5	11	4	4	4	2	24	8	5	8	4
CAMK2G	1	2	1	1	3	1	1	1	1	1	2	0	1	1	1	1	3	1	1	3	1	2	0	1	1	1
CAMP	12	5	2	8	0	9	8	1	2	2	2	11	0	1	1	7	0	5	4	7	5	0	2	2	2	15
CAMSAP1	0	0	0	0	0	0	0	0	0	0	0	0	0	0	0	0	2	0	0	0	0	0	0	0	0	0
CAMSAP3	0	0	0	0	0	0	1	0	0	0	0	0	0	0	0	0	0	0	0	1	1	1	0	0	0	1
CAND1	40	47	32	36	40	52	58	32	16	36	22	52	16	31	48	45	69	46	51	41	32	53	153	38	34	59
CAND2	3	4	0	3	2	3	2	1	1	3	1	5	5	3	1	3	6	1	3	3	4	3	12	3	1	3
CANT1	0	2	1	0	1	1	2	0	0	0	0	1	0	0	0	0	1	1	0	0	0	0	0	0	0	0
CANX	45	64	25	32	71	54	26	38	19	38	37	52	19	34	26	44	52	37	38	24	27	70	27	32	27	32
CAP1	80	57	45	66	97	92	45	68	51	55	78	69	39	68	58	73	107	70	77	37	43	91	47	59	53	65
CAP2	2	1	1	3	4	2	3	4	3	2	3	3	8	0	2	1	3	2	1	2	1	1	2	3	2	5
CAPG	51	32	45	50	74	36	35	48	54	45	55	47	25	57	46	46	62	52	68	31	28	56	45	41	38	34
CAPN1	42	25	28	30	41	40	38	25	15	24	31	19	12	28	28	32	25	33	30	30	27	36	27	24	26	32
CAPN2	26	11	39	26	49	22	9	25	10	23	36	19	15	24	17	19	50	19	13	12	13	75	21	17	24	9
CAPN3	0	0	0	0	0	0	0	0	0	0	0	0	2	0	0	0	0	0	0	0	1	0	0	0	0	0
CAPNS1	36	26	32	33	42	33	21	25	20	29	35	30	19	34	23	31	29	23	36	20	20	51	27	29	21	22
CAPNS2	8	9	17	10	10	10	7	8	5	10	10	9	7	2	9	11	6	7	12	7	6	13	11	12	6	9
CAPRIN1	6	9	4	6	6	11	9	3	2	5	5	8	2	10	5	9	8	15	9	9	7	7	6	5	10	8
CAPS	4	0	9	7	11	1	25	5	7	14	5	7	0	28	0	10	0	0	16	0	0	2	7	9	19	0
CAPZA1	23	11	7	18	17	19	11	12	8	10	15	18	9	20	13	18	20	13	19	9	11	21	10	14	10	10
CAPZA2	14	8	9	11	18	10	10	14	12	12	14	12	11	16	12	14	19	12	12	6	10	14	10	17	11	10
CAPZB	51	27	36	41	43	41	29	35	35	37	42	45	23	38	35	36	57	43	46	21	31	39	26	35	32	35
CARD11	0	0	0	0	0	0	0	0	0	1	0	0	0	0	0	0	0	0	1	3	0	0	0	0	0	0
CARD16	2	0	1	2	2	0	1	3	0	1	1	1	0	5	0	3	2	3	1	1	1	1	1	3	1	1
CARD19	0	1	2	0	0	0	0	1	0	0	1	0	0	0	0	0	1	0	0	1	0	0	0	0	0	0
CARHSP1	3	4	5	2	3	2	3	3	3	3	3	5	1	1	0	3	5	4	3	2	2	2	5	3	2	5
CARM1	3	2	2	2	2	3	3	3	1	1	1	1	1	3	3	3	1	6	4	11	7	1	3	0	6	11
CARMIL1	0	0	1	1	2	0	9	0	0	1	1	1	0	1	0	1	1	0	1	4	0	1	0	0	0	1
CARS	12	7	4	5	7	22	20	9	5	6	4	12	3	6	11	10	10	17	12	13	12	7	15	9	10	5
CARS2	2	6	2	3	3	0	2	5	2	2	1	5	0	1	0	1	0	3	7	5	3	6	0	2	2	8
CASC1	0	0	0	0	0	0	0	1	0	0	0	0	0	1	0	1	0	0	0	0	0	0	0	0	0	0
CASC3	0	0	0	0	0	0	1	0	0	0	0	0	0	0	1	0	0	1	0	0	0	0	0	0	0	1
CASC4	1	0	1	0	0	3	1	1	0	0	0	2	1	1	0	1	5	1	2	1	0	1	0	0	0	0
CASK	6	0	4	2	1	11	10	3	0	1	0	0	1	5	6	3	2	8	2	13	13	2	0	3	1	6
CASP1	9	1	8	17	9	6	10	13	3	6	8	8	3	18	6	13	9	15	14	7	8	8	8	13	9	8
CASP14	1	1	12	0	1	0	7	8	0	0	0	48	4	0	5	5	0	3	1	1	5	0	7	1	8	3
CASP3	3	0	1	2	1	2	1	4	1	0	0	2	0	5	1	4	5	0	4	0	1	0	0	3	1	1
CASP4	1	0	0	1	3	0	0	1	0	2	0	1	0	2	1	0	1	3	0	2	2	0	1	1	2	1
CASP6	1	0	0	1	4	1	0	2	0	0	1	0	0	2	0	2	4	0	1	0	0	1	1	1	2	3
CASP7	3	2	0	1	2	1	2	0	0	1	1	1	0	2	1	4	1	1	1	0	0	1	0	2	0	1
CASP8	0	1	0	0	0	0	1	0	1	0	0	0	0	0	0	0	6	0	0	1	0	2	4	0	0	0
CASQ1	0	0	0	0	0	0	0	0	0	0	0	0	25	0	0	0	0	0	0	0	0	0	0	0	0	0
CASQ2	1	0	0	0	0	0	0	0	0	0	0	0	17	0	0	0	0	0	0	0	0	0	0	0	0	0
CAST	1	1	0	0	0	0	0	0	1	1	0	1	0	0	0	0	4	0	0	0	0	3	0	1	0	0
CAT	40	35	54	71	29	41	53	56	104	60	69	48	25	25	23	40	41	35	33	28	39	25	35	23	30	33
CAV1	1	3	11	10	5	10	1	7	10	23	13	9	7	4	3	8	4	3	6	2	3	4	4	5	6	3
CAV2	0	0	3	0	1	2	0	3	2	3	0	0	0	0	0	0	0	0	0	0	0	0	0	0	2	1
CAV3	0	0	2	2	1	2	0	2	2	3	3	3	3	1	1	3	1	1	1	1	1	1	0	0	1	1
CAVIN1	18	11	62	37	25	17	6	38	32	72	48	24	22	23	15	16	9	17	18	7	12	17	22	19	22	12
CAVIN2	0	0	29	19	5	0	2	15	20	37	27	12	5	2	6	3	0	6	6	6	1	14	6	3	10	2
CAVIN3	2	2	2	3	4	4	0	4	5	12	7	4	2	6	1	5	4	0	1	0	0	1	2	2	6	0
CAVIN4	0	0	0	0	0	0	0	0	0	0	0	0	2	0	0	0	0	0	0	0	0	0	0	0	0	0
CBFB	5	5	1	4	4	5	4	3	2	4	2	3	2	3	1	3	6	6	3	3	1	2	1	2	3	5
CBL	3	0	0	0	1	1	1	1	0	0	1	2	1	0	1	1	2	1	1	3	2	1	0	0	1	2
CBLB	1	0	0	0	2	2	4	0	0	0	1	1	1	0	0	1	1	0	1	1	1	1	0	0	1	1
CBLL1	0	0	0	0	0	1	0	0	0	0	0	0	0	1	0	0	1	1	1	0	0	0	0	0	0	0
CBR1	34	52	41	76	38	51	39	26	34	54	52	43	25	92	60	43	62	76	114	105	83	43	32	31	34	48
CBR3	16	14	17	30	16	28	17	12	10	16	14	15	9	52	19	17	17	31	38	54	31	18	13	11	13	19
CBR4	0	0	0	0	0	0	0	2	0	1	2	0	1	1	0	0	0	0	0	1	0	1	0	0	0	0
CBS	0	0	0	0	0	0	3	0	0	0	0	0	0	0	0	0	0	0	0	0	0	0	0	0	0	0
CBSL	0	0	0	0	0	0	3	0	0	0	0	0	0	0	0	0	0	0	0	0	0	0	0	0	0	0
CBX1	5	3	0	3	8	3	6	4	0	3	2	5	3	6	4	5	6	7	7	5	5	7	1	5	3	7
CBX3	9	7	6	6	12	9	7	8	3	8	6	10	6	13	7	12	15	11	14	10	7	13	4	9	7	9
CBX5	4	2	2	3	3	4	4	3	1	4	2	3	2	7	4	5	3	6	4	6	4	3	3	3	4	4
CBX7	0	0	0	0	0	0	0	0	0	1	0	0	0	0	0	0	0	1	0	1	0	0	0	0	0	0
CBX8	0	1	0	0	0	0	0	0	0	0	0	0	0	0	0	0	0	0	0	0	0	1	0	0	1	2
CC2D1A	3	2	3	4	2	4	7	3	3	5	2	2	1	4	2	4	4	5	3	7	1	2	5	2	5	3
CC2D1B	2	2	2	1	3	0	2	1	1	2	0	1	1	0	0	0	3	0	1	1	0	1	2	1	1	2
CCAR1	0	2	1	3	3	3	5	4	0	1	1	0	0	4	3	3	4	5	3	2	3	4	2	2	3	4
CCAR2	30	19	15	15	24	16	17	12	7	26	16	19	6	34	17	15	17	18	18	20	11	30	10	17	12	11
CCDC102A	0	0	0	0	0	0	0	1	0	0	0	0	0	0	0	0	0	0	0	0	0	1	0	1	0	0
CCDC115	0	0	0	0	0	0	0	0	0	0	0	1	0	2	0	0	1	0	0	0	0	0	0	0	1	2
CCDC12	0	0	0	1	1	0	1	1	1	0	0	0	0	0	0	0	0	1	0	0	0	0	0	0	0	0
CCDC124	4	2	2	5	4	6	5	3	1	3	3	5	1	7	5	4	4	6	6	7	8	7	5	4	6	9
CCDC127	0	0	0	0	0	0	2	2	1	0	0	0	0	0	0	0	0	1	0	0	0	1	0	0	0	1
CCDC136	1	1	0	1	0	0	0	0	0	1	0	0	0	0	0	0	0	0	0	0	0	0	0	0	0	0
CCDC141	0	0	0	0	0	0	0	0	0	0	0	1	0	0	0	0	0	0	1	0	0	0	0	2	0	0
CCDC146	0	0	0	0	0	1	0	0	0	0	0	0	0	0	0	0	0	0	1	0	0	0	1	0	0	0
CCDC15	0	0	0	0	0	1	1	0	0	0	0	0	0	0	0	0	0	0	0	0	0	0	0	0	0	0
CCDC151	0	0	0	0	0	0	0	0	0	0	0	2	0	0	0	0	0	0	0	0	0	0	0	0	0	0
CCDC160	0	0	0	1	1	1	0	0	0	0	0	1	0	0	0	0	0	0	0	0	0	0	0	0	0	0
CCDC168	1	0	0	2	1	0	0	0	0	0	1	0	0	0	0	1	0	0	0	1	0	1	0	0	0	0
CCDC175	0	0	0	0	0	0	0	0	0	0	0	0	1	0	0	0	0	0	1	0	0	0	0	0	0	0
CCDC177	1	0	0	1	0	0	0	0	0	0	1	0	0	0	0	0	0	0	0	1	0	0	0	1	0	0
CCDC178	0	0	1	0	1	0	0	0	0	0	0	0	0	0	0	0	0	0	1	0	0	1	0	0	0	0
CCDC18	0	0	0	0	0	1	0	0	0	0	0	1	0	0	0	0	0	1	0	0	1	0	0	0	0	0
CCDC181	0	1	0	0	0	0	0	0	0	1	0	0	0	0	0	0	0	0	0	0	0	1	0	1	0	0
CCDC186	0	0	0	0	1	0	0	0	0	0	0	0	0	1	0	0	1	0	0	0	0	0	0	0	0	0
CCDC191	0	1	0	0	0	0	0	0	0	0	0	0	0	1	0	0	0	0	0	0	0	0	0	0	0	0
CCDC22	5	3	2	6	6	4	7	4	3	11	4	6	1	3	7	3	9	8	1	2	6	5	4	2	4	5
CCDC25	0	0	0	1	0	1	0	1	0	0	0	0	0	0	0	0	0	0	0	0	1	0	0	0	0	0
CCDC39	0	2	0	0	0	0	0	0	0	0	0	0	0	0	0	0	0	0	0	0	0	1	0	0	0	0
CCDC40	0	0	0	0	0	0	0	0	0	0	0	0	0	0	0	0	1	0	0	1	0	0	0	0	0	1
CCDC47	7	4	5	3	5	9	9	11	3	6	2	5	0	4	5	6	7	8	8	6	7	5	1	4	5	7
CCDC50	2	0	0	3	0	1	0	4	0	0	0	2	0	3	2	0	0	6	1	1	1	0	2	1	0	1
CCDC51	0	0	0	0	0	0	1	0	0	1	0	1	0	0	0	1	1	1	0	1	0	1	0	1	3	2
CCDC58	1	1	1	2	1	1	2	2	0	1	0	1	1	0	2	1	2	5	1	1	3	4	0	1	4	1
CCDC6	3	3	0	0	13	3	10	2	7	5	0	1	2	4	2	6	16	9	5	12	2	11	7	2	13	1
CCDC66	0	0	0	0	1	0	1	0	0	0	0	0	0	0	0	0	0	3	1	0	0	0	0	0	0	0
CCDC69	0	0	0	0	0	0	0	0	0	0	0	0	0	0	0	1	0	0	0	0	0	0	1	0	0	0
CCDC80	1	0	0	1	2	2	1	1	0	0	0	2	1	2	2	1	0	0	2	1	1	0	1	11	0	0
CCDC86	0	3	0	1	1	1	1	0	0	2	0	1	0	2	0	0	0	1	1	1	0	0	0	2	2	1
CCDC88A	0	0	0	0	1	0	0	0	0	0	0	1	0	0	1	0	0	0	0	0	0	1	0	0	0	0
CCDC88B	0	0	0	0	0	0	1	0	0	0	1	0	0	0	1	0	0	0	0	0	1	0	0	0	1	0
CCDC88C	1	0	0	0	0	0	0	0	0	0	0	1	0	0	0	1	0	0	0	1	0	0	0	0	0	0
CCDC9	2	3	1	1	2	4	2	4	1	0	1	1	0	1	0	1	2	1	1	3	2	3	0	0	1	2
CCDC90B	0	0	0	1	0	0	0	1	0	0	0	0	0	0	0	0	1	0	0	1	0	0	0	0	0	1
CCDC93	0	0	0	0	0	0	1	3	0	2	0	2	0	0	0	1	6	1	0	0	2	2	1	1	1	2
CCDC97	0	0	0	0	0	0	0	0	0	0	0	0	0	0	0	0	0	1	1	2	0	0	0	0	0	1
CCER2	0	0	0	0	0	0	0	0	0	0	0	1	0	0	0	0	0	0	0	0	0	0	0	0	0	1
CCHCR1	1	0	0	0	0	0	1	0	0	0	0	0	0	0	0	0	0	1	0	0	0	0	0	0	0	0
CCL18	0	0	0	0	0	0	0	1	1	0	0	0	0	2	0	2	0	0	1	0	3	0	0	0	0	0
CCL19	0	0	0	0	3	0	0	1	0	1	0	3	0	0	0	2	0	0	2	1	0	0	1	0	0	0
CCNK	1	1	1	0	1	0	2	2	0	1	0	2	0	3	3	2	2	3	1	4	2	1	1	1	1	3
CCNY	1	2	1	0	1	0	1	0	0	1	1	0	0	1	1	1	0	0	1	0	1	1	2	0	1	0
CCNYL1	1	3	1	0	1	1	2	1	0	2	1	0	0	2	1	2	1	0	1	0	1	0	2	1	2	1
CCP110	1	0	0	1	0	0	0	0	0	0	0	0	0	0	0	0	0	0	0	0	0	0	0	0	0	0
CCS	4	3	2	2	3	1	5	3	2	3	3	6	1	4	3	5	3	5	5	3	4	5	2	0	4	2
CCT2	47	46	37	59	50	59	48	34	32	31	34	48	19	50	40	53	63	51	60	56	40	56	54	42	43	54
CCT3	55	55	34	57	57	59	53	41	27	34	34	57	21	58	43	52	73	45	54	53	46	54	43	42	42	63
CCT4	38	32	24	38	47	51	44	24	22	21	26	43	8	40	27	40	57	38	50	61	28	37	28	28	34	58
CCT5	37	42	27	43	40	48	43	29	30	35	33	39	12	47	33	40	53	40	44	40	33	48	28	34	39	53
CCT6A	37	28	29	39	38	36	39	27	28	24	30	38	13	42	31	33	46	32	46	43	30	44	31	36	30	49
CCT6B	7	7	5	6	6	8	10	6	6	4	5	7	2	7	7	5	9	8	7	12	7	10	7	6	7	10
CCT7	33	24	12	32	32	39	27	24	20	16	22	29	7	34	26	36	37	33	31	42	24	27	22	25	28	44
CCT8	45	41	33	39	49	47	59	40	23	29	34	41	20	35	41	46	58	48	37	58	43	45	40	30	44	56
CCZ1	0	0	0	0	0	0	2	0	0	0	0	0	0	0	0	0	3	0	0	1	1	0	1	0	0	0
CCZ1B	0	0	0	0	0	0	2	0	0	0	0	0	0	0	0	0	3	0	0	1	1	0	1	0	0	0
CD101	0	0	0	0	0	0	0	0	0	0	0	1	0	0	1	0	0	0	0	0	0	0	0	0	0	0
CD109	0	0	0	0	0	3	6	0	0	1	1	0	0	0	1	0	0	0	7	4	12	0	0	1	2	3
CD14	17	6	8	17	14	12	7	13	4	11	3	21	7	14	11	15	11	13	17	11	8	5	11	13	9	10
CD151	1	4	1	1	2	4	0	0	1	2	2	0	0	0	0	1	3	0	0	0	0	1	0	0	0	0
CD163	17	8	7	18	14	11	5	18	12	18	11	28	5	20	8	22	58	16	15	11	15	7	8	15	11	11
CD207	0	0	0	0	1	0	0	0	0	0	1	0	0	0	0	0	2	0	0	0	0	0	0	0	0	0
CD248	0	4	0	0	0	1	0	0	0	0	0	2	2	2	0	0	0	1	0	0	0	0	1	1	0	0
CD276	1	6	0	2	2	7	2	2	0	0	1	3	0	2	1	3	5	1	1	1	2	2	2	2	3	0
CD2AP	3	7	5	3	9	2	7	4	4	6	4	1	1	3	3	4	12	4	2	1	1	8	4	1	11	2
CD2BP2	1	2	1	0	4	1	2	2	3	1	0	4	0	3	3	2	5	2	3	2	0	4	2	2	3	2
CD34	0	0	0	0	0	0	0	0	0	1	1	0	0	0	0	0	0	0	0	0	0	0	0	0	0	0
CD38	6	0	2	3	1	1	2	7	0	1	0	9	0	7	3	8	0	13	13	0	2	0	3	4	1	2
CD3D	0	0	0	0	0	0	0	0	0	0	0	0	0	0	0	0	0	2	0	0	0	0	0	0	0	0
CD3EAP	0	0	0	0	0	0	0	0	0	0	0	0	0	2	0	0	1	1	0	0	0	2	0	0	0	0
CD44	30	18	14	23	18	45	7	18	10	14	14	22	5	32	25	28	16	17	26	13	17	18	14	17	15	21
CD47	1	2	2	1	5	2	1	2	2	4	2	2	1	1	0	2	2	4	3	0	1	2	1	1	0	2
CD48	0	0	1	0	0	0	0	0	0	0	0	0	0	0	0	0	0	1	0	1	0	0	0	0	0	0
CD5	0	0	0	0	0	0	0	1	0	0	0	0	0	0	0	0	0	0	0	0	0	0	1	0	0	0
CD55	2	5	13	5	18	0	0	8	8	17	18	7	5	5	2	1	30	6	4	1	0	20	9	1	5	1
CD59	7	11	12	14	11	18	11	17	8	14	15	14	9	8	12	9	16	13	11	13	12	16	12	7	13	14
CD5L	0	1	3	2	1	0	0	3	2	0	2	2	0	0	7	0	0	1	0	1	1	0	1	0	0	8
CD63	4	4	2	2	4	3	0	2	2	4	2	4	1	1	1	2	7	1	2	1	3	7	0	3	2	1
CD68	3	0	2	3	3	2	2	3	4	3	6	5	2	2	0	3	3	2	3	2	1	2	2	2	2	2
CD74	8	0	18	19	20	3	4	21	18	15	14	18	8	12	16	13	22	15	12	5	4	16	25	8	9	5
CD81	2	1	1	2	1	2	1	5	3	11	3	3	1	4	1	0	1	1	2	1	1	4	2	1	1	1
CD9	10	8	5	8	6	10	6	4	5	12	7	4	3	13	8	11	10	4	13	11	10	6	5	9	1	8
CD93	1	1	1	0	2	0	1	2	1	1	2	1	1	1	1	0	1	1	0	1	0	0	1	1	1	1
CDA	3	0	0	0	1	1	0	3	0	1	0	5	0	0	0	1	14	0	1	3	3	0	0	0	6	6
CDC23	0	0	0	0	0	0	1	0	0	0	0	0	0	0	0	0	0	0	0	0	0	1	0	0	0	0
CDC37	18	14	8	16	20	15	6	10	15	16	17	18	6	24	13	16	36	17	19	9	6	13	7	20	12	7
CDC42	34	24	28	33	37	36	23	25	24	31	30	28	16	29	23	34	40	24	34	28	27	39	29	27	16	25
CDC42BPA	1	1	0	0	0	1	0	2	0	2	0	1	0	0	0	1	0	0	0	1	0	2	1	1	0	1
CDC42BPB	3	4	1	0	4	1	1	2	0	3	4	6	1	0	1	3	3	2	0	2	1	6	0	5	2	2
CDC42BPG	0	0	0	0	1	2	2	0	0	1	2	0	0	0	0	0	3	1	1	1	0	1	1	1	2	0
CDC42EP1	0	0	0	0	1	0	0	2	0	0	0	0	0	0	1	0	0	0	0	0	0	1	1	1	1	0
CDC42EP4	0	1	1	1	0	1	3	0	0	2	1	1	0	2	0	0	2	0	0	0	0	1	0	0	1	0
CDC5L	5	6	5	6	6	5	11	10	3	8	2	3	1	9	7	8	6	15	9	11	5	9	3	4	6	8
CDC73	1	4	0	2	0	1	1	0	0	0	0	1	0	2	1	0	1	4	1	2	1	2	0	3	2	2
CDH1	11	19	15	6	22	16	18	7	12	16	19	6	4	21	10	21	15	10	18	22	15	13	9	7	18	16
CDH11	0	1	0	0	0	1	0	1	0	0	0	1	2	1	1	0	0	0	1	0	0	1	0	1	0	0
CDH12	0	0	0	0	0	0	0	0	0	0	0	0	1	0	0	0	0	0	0	0	1	0	0	0	0	0
CDH13	2	0	4	2	1	0	0	3	1	7	3	1	3	4	2	2	0	1	3	2	2	3	3	3	2	3
CDH3	3	1	0	4	4	17	6	0	0	1	0	0	0	1	0	9	4	1	2	3	1	0	0	4	1	4
CDH5	0	0	4	3	0	0	0	4	4	5	3	0	0	0	1	1	0	2	0	0	0	0	1	1	1	0
CDIPT	1	1	2	1	0	1	2	1	3	1	2	3	1	1	0	3	0	3	2	2	1	6	1	0	2	2
CDK1	2	8	1	4	2	2	2	1	0	1	1	2	2	6	2	2	5	6	1	11	2	1	3	1	12	3
CDK10	0	0	0	1	1	0	0	0	0	0	0	0	0	0	0	0	0	0	0	0	0	0	0	0	0	0
CDK11A	1	1	0	1	3	0	2	1	0	0	0	1	0	0	0	4	0	1	3	1	1	1	0	1	2	3
CDK11B	1	1	0	1	3	0	2	1	0	0	0	1	0	0	0	4	0	1	3	1	1	1	0	1	2	3
CDK13	1	2	1	4	2	1	1	1	0	1	1	2	2	3	1	1	3	1	0	2	1	2	2	1	3	2
CDK2	2	4	1	5	2	1	1	1	0	1	1	3	2	3	1	2	3	3	2	6	1	1	2	3	4	4
CDK3	1	3	2	4	2	1	1	2	0	1	1	3	2	3	1	2	3	4	1	5	1	1	2	2	4	3
CDK4	1	2	1	3	2	2	2	1	0	1	1	3	2	2	1	1	4	1	0	2	1	1	2	1	3	2
CDK5	2	2	2	4	3	2	2	2	1	2	2	2	2	3	2	2	6	1	1	3	2	2	3	2	4	3
CDK5RAP3	6	5	9	7	8	5	12	10	4	3	5	7	4	7	7	6	4	9	10	5	6	5	7	8	5	6
CDK6	1	2	1	3	2	1	1	1	0	1	1	2	2	2	1	2	3	1	0	2	3	1	2	1	3	3
CDK9	3	4	1	3	2	1	2	1	0	1	1	2	2	3	1	1	4	2	0	3	1	1	2	1	3	3
CDKN1B	1	1	1	1	1	0	1	0	1	2	0	2	0	1	0	2	3	1	1	0	1	3	1	1	0	1
CDKN2A	0	1	0	0	0	0	4	0	0	0	0	5	0	0	0	0	0	0	0	3	1	3	0	0	0	0
CDKN2AIP	0	0	1	2	0	0	0	1	1	1	0	0	0	1	1	1	0	1	2	1	1	2	1	0	2	1
CDKN2B	0	0	0	0	0	0	1	0	0	0	0	0	0	0	0	0	1	0	0	0	0	1	0	0	0	0
CDS2	3	3	5	2	2	1	5	3	3	3	4	2	3	3	5	3	3	4	4	4	3	4	4	2	6	6
CDSN	0	1	3	0	1	0	3	2	0	0	0	0	4	0	2	0	0	2	0	4	4	0	4	0	2	1
CDV3	9	3	1	8	8	10	8	7	3	5	8	5	0	18	6	8	15	7	9	9	7	9	4	8	2	3
CEACAM1	4	9	2	4	2	1	10	1	4	0	1	2	0	1	1	5	1	0	1	5	1	2	2	1	0	5
CEACAM3	0	1	0	0	1	0	2	0	2	0	1	0	0	0	0	0	0	0	0	0	0	1	0	0	0	0
CEACAM5	3	50	5	7	6	1	20	1	8	2	5	2	1	5	1	17	2	0	3	3	1	8	9	1	1	3
CEACAM6	8	40	14	11	36	2	34	8	24	22	33	9	4	9	1	6	7	1	3	7	1	35	17	2	8	2
CEACAM8	9	7	2	7	0	5	8	1	2	0	0	7	0	1	1	9	4	0	4	9	4	1	2	3	0	7
CEBPZ	0	0	0	1	1	0	0	0	0	0	0	0	0	1	0	0	1	1	0	1	2	0	0	0	0	1
CELF1	1	1	0	1	1	0	2	1	0	1	1	1	0	1	0	1	1	2	0	3	1	1	0	0	0	4
CELF2	1	0	0	2	2	0	0	2	0	5	0	2	0	2	1	2	1	2	0	1	1	3	1	0	3	0
CELSR1	0	0	0	0	0	1	0	0	0	1	0	0	1	0	0	0	0	0	0	0	0	0	0	0	0	0
CELSR3	0	0	0	1	0	1	0	0	1	0	0	0	0	0	0	0	0	0	0	0	0	0	0	0	0	0
CENPB	0	0	0	0	0	1	2	0	0	0	0	0	0	1	1	0	0	0	0	0	0	0	0	0	0	0
CENPE	0	0	0	0	0	0	0	1	0	1	0	0	0	0	0	0	0	0	0	1	0	0	0	1	1	0
CENPF	0	0	0	0	0	0	0	0	0	0	0	0	0	0	0	0	0	0	0	1	0	1	0	0	0	0
CENPV	0	0	1	0	1	0	0	1	0	1	0	0	0	0	0	0	0	5	0	0	2	8	0	0	0	1
CEP128	0	0	0	0	1	0	0	0	0	0	1	0	0	0	0	0	0	0	0	0	2	1	0	0	0	0
CEP131	0	0	0	0	0	0	1	0	0	1	0	0	0	0	0	0	0	0	0	0	0	0	0	0	0	0
CEP135	0	1	0	0	0	0	0	1	0	0	0	2	0	0	0	0	1	0	1	0	0	0	1	0	1	1
CEP152	0	0	1	0	0	0	0	0	0	0	0	0	1	0	0	0	1	0	1	0	1	0	1	0	1	0
CEP162	0	1	0	0	1	0	0	0	0	0	0	0	0	0	0	0	0	1	0	0	0	0	0	0	0	0
CEP170	0	1	1	1	0	2	1	2	1	0	0	0	1	0	1	0	9	3	0	1	2	0	1	0	1	3
CEP170B	0	1	0	0	0	1	1	0	0	0	0	0	0	0	0	0	1	0	0	0	0	0	0	0	0	0
CEP290	0	0	0	1	0	0	0	0	0	1	0	0	0	0	0	1	1	0	2	0	0	0	0	0	0	0
CEP295	0	0	0	0	0	0	0	0	0	0	0	0	0	0	0	0	0	0	0	0	0	0	0	1	0	1
CEP350	0	0	1	0	0	0	1	0	0	0	0	0	0	0	0	0	0	0	0	1	0	0	0	0	0	0
CEP83	1	0	0	0	0	0	0	0	1	0	0	0	1	0	1	0	0	2	0	1	0	0	1	0	0	0
CEP85L	1	1	0	0	0	0	0	0	0	0	0	0	0	0	0	0	0	0	0	0	0	0	0	0	0	0
CEP89	0	0	0	0	0	0	0	0	0	0	0	1	0	0	0	0	0	0	1	0	0	0	0	0	0	0
CER1	0	0	0	0	0	0	0	0	0	0	0	0	1	0	0	0	0	0	0	0	1	0	1	0	1	1
CERS2	1	3	2	3	1	3	5	4	0	2	1	2	1	2	3	1	3	5	1	3	3	1	3	1	4	2
CERS6	0	0	0	1	0	0	1	0	0	0	0	0	0	0	0	0	0	1	0	1	1	0	0	0	0	2
CES1	18	0	22	71	18	38	37	39	33	31	39	40	2	58	62	6	0	92	169	117	71	9	8	21	8	41
CES2	0	0	0	0	0	0	0	0	0	0	0	0	1	0	0	0	0	0	1	0	0	0	0	0	0	0
CES4A	0	0	0	0	0	0	0	0	0	1	0	0	0	0	1	0	0	0	0	0	0	0	0	0	0	0
CETN2	0	0	1	0	1	0	0	0	0	0	0	0	0	1	0	0	1	1	0	1	0	0	0	0	0	0
CFAP20	0	1	1	3	2	1	1	0	1	2	2	0	1	0	0	1	2	1	1	2	1	0	1	0	3	2
CFAP44	0	0	0	1	0	0	0	0	0	1	1	0	0	0	0	0	0	1	0	0	0	0	0	0	0	1
CFAP53	0	0	0	0	0	0	0	0	0	0	0	0	0	0	1	1	0	0	0	0	0	0	0	1	0	0
CFAP58	0	0	1	1	0	0	0	0	0	0	0	0	1	1	0	0	1	0	1	0	1	0	0	0	0	1
CFAP74	0	0	0	0	0	0	0	0	0	0	0	0	1	0	0	0	1	0	0	0	0	0	0	0	0	0
CFAP77	3	1	4	2	3	2	3	1	1	2	2	2	0	1	3	2	2	2	3	3	4	1	4	1	3	3
CFAP99	0	0	0	0	0	0	0	0	0	0	0	0	0	0	0	0	0	2	0	0	1	0	0	0	0	0
CFB	12	30	21	14	26	24	10	12	8	15	12	55	19	18	38	15	14	12	17	12	14	15	19	32	9	26
CFD	1	0	0	0	0	0	0	0	0	0	0	0	1	4	0	0	1	0	0	1	0	0	1	1	0	2
CFDP1	2	1	2	0	1	0	1	0	1	2	0	2	1	1	1	1	0	1	0	3	1	2	1	1	1	1
CFH	28	57	35	33	60	44	28	47	23	31	41	82	48	49	80	38	24	26	29	61	57	29	53	47	30	68
CFHR1	9	8	9	7	16	9	4	4	5	4	7	15	9	15	8	6	5	4	6	9	9	8	14	7	7	7
CFHR2	2	0	1	0	2	1	0	0	1	0	0	6	2	2	0	0	0	0	0	3	2	2	1	1	0	1
CFHR3	0	0	0	0	0	0	0	1	0	0	0	0	0	0	1	0	0	0	0	4	0	0	1	0	0	1
CFHR4	0	0	0	0	0	0	0	0	0	0	0	0	0	0	0	0	0	0	0	3	0	0	0	0	0	0
CFHR5	1	2	3	2	4	2	1	0	1	1	1	4	1	1	3	2	1	1	1	1	2	1	4	1	2	1
CFI	2	3	7	2	1	3	2	4	1	0	2	6	5	1	10	1	2	2	2	5	6	6	5	3	1	7
CFL1	50	68	29	44	70	57	40	28	32	43	39	43	23	47	35	52	63	40	58	33	34	40	28	47	29	50
CFL2	20	22	11	17	19	17	13	9	12	17	16	14	17	13	12	22	26	13	20	11	10	16	10	15	13	17
CFP	0	0	0	0	0	0	0	0	0	0	0	2	0	0	0	0	0	0	0	0	0	0	0	0	0	2
CGN	0	0	9	0	17	0	5	3	7	9	6	1	0	0	0	1	10	0	0	2	0	5	1	2	5	0
CGNL1	0	0	1	0	0	1	0	0	0	4	0	0	1	0	0	0	0	0	0	0	0	0	0	0	0	0
CGREF1	0	0	0	0	0	0	0	0	0	0	0	0	0	0	0	0	0	0	0	1	1	0	0	0	0	1
CHAD	0	0	0	9	0	0	0	0	0	0	0	0	0	2	0	0	0	0	0	0	0	0	0	0	0	0
CHAMP1	0	0	0	0	0	0	0	0	0	0	0	0	0	0	1	0	0	0	0	2	0	0	0	0	0	1
CHAT	0	1	0	0	1	0	0	0	0	1	0	0	0	0	0	0	1	0	0	1	0	0	0	0	0	0
CHCHD2	4	4	2	3	4	7	5	5	5	4	5	2	4	2	3	4	18	5	5	10	5	4	4	6	9	14
CHCHD3	7	8	11	7	12	7	8	10	3	9	8	8	8	9	8	7	12	11	11	11	8	9	10	4	14	11
CHCHD6	0	1	1	2	0	0	1	0	1	1	0	1	0	1	1	0	0	2	2	8	0	3	0	1	0	0
CHCHD7	0	1	3	0	1	0	0	2	0	1	0	1	1	2	0	0	1	0	0	0	1	0	0	0	0	0
CHD1L	0	1	0	0	0	0	0	1	0	0	0	1	0	0	0	0	0	0	0	1	0	0	0	0	0	1
CHD2	0	0	1	0	1	1	0	1	0	2	0	0	0	0	0	0	0	0	0	1	0	0	0	0	1	1
CHD3	3	4	0	3	6	4	10	2	1	3	3	1	0	1	4	2	2	7	4	8	6	3	5	3	5	11
CHD4	7	11	5	5	10	11	17	8	3	9	2	6	0	16	9	9	4	13	6	16	11	7	9	5	10	29
CHD5	5	7	2	4	6	4	10	6	1	5	2	4	0	11	7	5	3	9	3	9	9	4	8	4	6	14
CHD7	0	1	0	1	0	0	0	0	0	0	0	0	0	0	0	0	0	0	1	0	0	0	0	0	0	0
CHD9	1	0	0	0	0	0	0	0	0	0	0	0	0	0	0	0	1	0	0	0	0	1	0	0	0	1
CHDH	0	1	1	0	2	0	0	2	3	3	3	0	0	0	0	0	2	0	0	0	0	2	1	0	3	0
CHEK2	0	0	0	0	0	0	0	0	0	0	0	0	0	0	0	0	0	1	1	2	0	0	0	0	0	1
CHERP	4	1	1	2	4	4	5	3	1	4	2	3	0	4	3	5	4	4	5	7	6	4	1	2	6	5
CHGA	0	10	0	0	0	0	0	0	0	0	0	0	0	0	0	0	0	0	0	0	0	0	0	0	0	0
CHGB	0	2	0	0	0	0	0	0	0	0	0	0	0	0	0	0	0	0	0	0	0	0	0	0	0	0
CHI3L1	4	0	0	0	0	0	0	0	0	0	0	19	0	3	0	0	2	0	0	0	0	27	0	3	0	0
CHID1	0	0	1	0	0	0	0	1	0	0	1	1	0	2	0	1	0	1	1	1	0	7	0	0	1	0
CHIT1	5	0	6	2	0	1	0	1	2	1	1	1	0	0	0	1	0	0	1	0	0	1	0	0	0	1
CHL1	1	1	0	0	0	0	0	0	0	0	0	0	0	0	0	0	0	0	0	0	0	0	1	0	0	0
CHM	0	0	0	0	0	0	0	0	0	0	0	0	0	0	0	0	2	1	0	0	0	0	0	0	0	0
CHML	0	0	0	0	0	0	0	0	0	0	0	0	0	0	0	0	1	1	0	0	0	0	0	0	0	0
CHMP1A	0	2	2	1	2	2	4	1	1	0	0	1	0	2	1	1	2	2	3	3	2	1	1	1	1	2
CHMP1B	2	4	0	0	0	0	1	0	1	1	0	2	0	1	1	1	1	1	3	2	1	1	2	0	0	2
CHMP2A	5	2	2	3	4	3	2	1	3	4	1	3	2	4	2	2	2	3	5	2	2	3	1	3	1	2
CHMP2B	0	1	0	0	1	0	1	1	1	0	0	0	0	1	0	0	3	1	0	1	0	1	0	1	0	0
CHMP3	2	2	2	1	2	2	4	1	0	3	1	2	0	2	4	2	3	2	1	6	3	1	4	1	1	2
CHMP4A	1	1	2	1	2	3	1	1	1	1	1	2	1	1	2	2	1	1	2	1	1	1	1	1	0	3
CHMP4B	4	3	4	4	6	4	5	4	6	2	5	5	3	4	5	6	5	4	6	9	3	4	2	2	2	9
CHMP5	1	2	1	2	0	3	1	0	2	0	0	1	0	1	2	1	2	2	3	0	2	1	2	0	2	1
CHMP6	3	4	2	2	4	2	1	2	2	2	1	2	0	2	1	4	2	1	1	1	1	3	1	2	1	1
CHMP7	0	0	0	0	0	0	1	0	0	0	0	0	0	0	1	0	0	0	0	0	0	2	0	0	0	0
CHORDC1	1	4	0	0	0	0	3	1	0	0	0	2	0	1	0	1	3	0	0	3	2	0	0	1	2	3
CHP1	2	3	2	1	2	1	3	2	1	1	1	2	1	1	1	1	2	1	5	1	2	1	1	2	5	4
CHRDL1	0	0	0	0	1	0	0	1	0	1	0	1	0	0	0	0	0	0	0	0	0	0	0	0	1	0
CHST12	0	1	0	1	0	0	0	0	0	0	2	0	0	0	0	0	0	0	0	0	0	0	0	0	0	0
CHST14	0	0	5	5	10	0	1	4	1	8	6	6	3	2	2	4	0	3	2	5	2	0	3	1	6	2
CHST3	0	0	0	0	1	1	0	0	0	0	0	2	0	0	0	0	0	0	0	0	0	1	0	1	0	0
CHST7	0	0	0	0	1	1	0	0	0	1	1	0	0	0	0	0	0	0	0	1	0	0	0	0	0	0
CHSY1	0	0	0	0	0	0	0	0	0	0	0	0	1	1	0	0	0	0	0	0	0	1	0	0	0	0
CHTF18	0	0	0	0	0	0	0	0	0	0	0	0	0	1	0	0	0	1	0	1	0	0	0	0	0	0
CHTF8	0	0	0	0	0	0	0	0	0	1	0	0	0	1	0	0	0	0	1	0	0	1	1	1	0	0
CHTOP	2	8	5	3	5	3	7	3	3	7	3	5	1	7	4	3	5	10	6	4	4	8	2	4	4	4
CHURC1-FNTB	1	1	0	0	1	1	1	1	0	0	0	0	0	0	0	0	0	1	0	0	2	0	0	0	0	2
CIAO1	0	0	0	0	2	0	1	1	1	1	0	0	0	1	0	1	2	1	1	0	0	0	0	1	0	0
CIAPIN1	1	4	4	3	1	4	4	2	2	2	1	2	0	2	2	2	4	6	1	3	2	3	4	2	4	6
CIB1	2	3	6	0	4	0	0	0	0	3	2	5	0	2	0	0	12	0	0	2	0	6	4	0	1	0
CIC	1	0	0	0	1	1	0	0	0	0	0	0	0	1	1	0	0	0	0	0	0	0	0	1	0	0
CILP	11	0	0	7	20	12	0	5	0	0	2	3	26	9	10	4	0	4	1	0	0	0	2	8	1	0
CILP2	0	0	0	0	6	0	0	1	0	0	0	0	7	1	0	0	0	0	0	0	0	0	3	0	0	0
CIRBP	3	2	1	4	5	4	2	3	2	4	3	2	1	5	1	6	3	4	6	1	3	5	2	2	2	5
CISD1	2	4	1	1	5	5	6	4	1	3	2	3	4	5	4	3	4	7	4	9	2	8	4	3	4	3
CISD2	1	3	1	1	1	1	1	1	1	0	3	1	1	0	1	0	4	3	2	2	2	1	2	0	1	3
CIT	0	2	1	0	1	0	0	0	0	13	0	0	0	0	0	0	0	0	1	0	0	3	0	0	0	0
CKAP2	0	0	0	0	0	0	0	0	0	0	0	1	0	0	0	0	0	0	0	1	0	0	0	0	0	0
CKAP4	86	92	44	71	73	137	71	82	43	44	40	98	51	82	92	88	101	71	91	66	83	51	65	91	49	102
CKAP5	1	11	4	3	5	10	34	2	0	3	1	1	0	5	10	3	22	11	7	14	9	3	5	0	6	12
CKB	6	41	16	19	17	8	12	15	20	26	47	12	66	24	5	5	6	12	19	7	6	5	10	6	18	32
CKM	0	1	0	1	0	0	0	0	1	2	3	2	231	0	0	0	0	0	2	0	0	0	6	0	0	1
CKMT1A	11	10	5	11	0	50	25	1	0	1	2	11	17	25	10	5	24	3	49	15	9	26	0	3	0	36
CKMT1B	11	10	5	11	0	50	25	1	0	1	2	11	17	25	10	4	24	3	49	15	9	26	0	3	0	36
CKMT2	2	2	1	2	0	8	3	0	0	0	2	2	59	4	2	1	4	0	7	3	1	3	0	0	0	6
CLASP1	2	0	0	1	1	0	1	0	0	0	0	0	0	2	0	0	3	3	2	5	2	0	0	0	0	3
CLASP2	0	0	0	1	1	0	0	0	0	0	0	0	0	0	0	0	1	1	2	0	0	0	0	0	0	2
CLC	9	0	1	4	16	9	4	1	1	8	0	10	0	2	10	11	14	5	5	1	22	3	1	3	1	3
CLCA2	1	0	0	0	0	1	0	0	0	0	0	0	0	1	0	0	0	0	1	0	1	0	0	0	0	0
CLCA4	0	0	0	0	0	1	0	0	0	0	0	0	0	0	0	3	0	0	0	0	0	0	0	0	0	0
CLCC1	1	2	0	1	1	1	1	2	1	2	0	2	0	1	1	1	5	3	2	0	1	3	1	1	1	0
CLCN2	0	0	0	0	0	0	0	0	0	0	1	0	0	0	1	0	0	0	0	1	0	0	0	0	0	0
CLDN1	0	0	0	0	0	0	2	0	0	0	0	0	0	0	0	0	0	1	0	3	0	0	0	0	0	0
CLDN11	0	2	0	0	0	0	0	0	0	0	0	0	0	0	0	0	0	0	0	0	0	0	0	0	0	0
CLDN3	0	3	0	0	2	0	0	0	0	1	0	0	0	0	0	0	0	0	0	0	0	0	0	0	1	0
CLEC11A	3	2	1	2	3	3	2	0	1	0	1	2	2	1	2	0	1	0	2	4	2	8	2	6	0	7
CLEC14A	0	0	1	0	0	0	0	0	0	2	0	0	0	0	0	0	0	0	0	0	0	0	0	0	0	0
CLEC16A	0	0	0	0	0	1	0	0	0	0	0	0	0	0	0	0	0	1	0	0	0	0	0	0	0	0
CLEC3B	7	4	1	2	6	4	1	2	0	1	2	2	2	3	3	2	1	1	3	0	1	1	2	6	1	1
CLIC1	36	33	20	34	41	33	31	25	24	39	35	30	20	37	18	36	38	31	39	22	19	49	29	28	23	33
CLIC2	3	2	5	10	4	3	1	2	6	6	9	5	3	5	1	2	15	3	2	0	1	4	2	3	4	0
CLIC3	0	0	8	2	3	0	3	9	8	13	10	5	0	1	1	1	0	3	2	0	0	2	1	2	1	0
CLIC4	13	9	8	13	12	15	15	10	5	13	10	11	6	10	9	6	10	14	12	8	8	8	9	21	12	13
CLIC5	2	2	10	3	7	3	2	1	4	12	9	4	1	4	0	2	2	0	2	0	1	2	2	4	2	2
CLIC6	7	8	11	4	17	5	4	4	12	14	13	5	3	10	4	2	2	5	9	7	2	31	11	8	3	4
CLINT1	12	18	8	7	14	10	11	6	7	12	7	11	1	8	3	12	22	8	16	4	4	17	6	6	1	5
CLIP1	8	2	5	8	2	8	4	11	2	1	1	3	2	8	4	1	23	6	5	9	2	1	3	6	6	9
CLIP2	0	0	0	0	0	0	0	1	0	0	0	0	0	0	0	0	5	0	0	0	0	0	0	0	1	0
CLMN	0	5	1	0	0	0	0	0	0	0	0	0	0	0	0	0	0	0	0	0	0	0	0	0	0	0
CLN5	0	0	0	0	1	0	0	0	0	0	0	0	0	0	0	0	0	0	1	0	0	0	0	0	0	0
CLNS1A	1	2	0	2	2	1	3	1	0	0	0	0	0	1	0	1	1	1	4	3	2	1	2	1	2	2
CLP1	0	0	0	0	0	0	1	0	0	0	0	0	0	0	0	1	0	0	0	1	0	0	0	0	0	0
CLPB	0	4	0	2	1	1	2	2	2	3	1	2	0	1	0	1	1	4	2	1	2	2	0	2	2	6
CLPP	4	2	1	1	3	5	3	3	1	2	0	2	1	3	5	2	5	7	3	3	5	6	3	0	3	8
CLPTM1	3	4	2	2	3	3	2	3	0	1	0	3	0	2	2	3	0	3	4	2	1	1	1	3	1	0
CLPTM1L	0	0	1	0	0	1	0	1	1	0	0	0	0	0	0	0	0	1	1	1	2	1	1	1	0	0
CLPX	2	6	0	0	1	5	3	1	1	1	1	1	0	4	1	3	1	4	6	9	2	5	0	0	1	3
CLSTN1	0	0	0	0	0	3	2	0	0	0	0	0	0	0	0	1	0	0	0	3	1	0	0	1	0	2
CLTA	11	14	11	15	17	19	14	16	13	15	13	12	10	15	13	13	17	16	15	16	14	14	9	12	7	14
CLTB	8	5	4	6	7	9	6	7	8	8	5	7	6	12	7	7	6	6	11	3	5	11	6	10	5	4
CLTC	197	174	143	158	217	188	177	177	135	151	188	185	92	178	141	172	258	169	202	185	192	219	128	177	138	170
CLTCL1	57	51	48	49	58	53	56	58	45	45	59	50	31	50	44	56	76	53	55	56	53	56	40	50	45	50
CLU	25	34	51	44	65	25	17	32	28	45	41	44	27	36	19	37	12	19	26	30	38	20	26	15	35	24
CLUH	0	4	1	1	0	10	7	0	0	0	0	1	0	1	1	3	2	7	16	3	0	2	0	1	9	3
CLYBL	0	0	0	0	0	0	0	0	0	0	2	0	0	0	0	0	0	1	1	0	0	0	0	0	0	0
CMA1	0	0	0	7	2	0	0	4	0	0	0	3	2	18	1	2	0	0	0	0	0	0	2	0	5	0
CMAS	2	1	2	1	6	6	3	1	0	2	0	0	1	5	2	0	12	6	3	2	4	0	3	1	2	21
CMBL	0	2	0	1	0	3	7	3	1	0	9	2	6	2	1	1	4	6	2	8	2	7	2	1	5	1
CMC4	0	0	3	1	0	0	0	0	0	0	1	1	0	1	1	1	0	1	1	0	0	0	0	0	0	1
CMPK1	13	16	17	12	20	19	15	11	6	10	14	8	4	15	5	20	32	11	11	6	4	20	5	10	10	7
CMPK2	0	0	3	2	0	1	4	1	2	1	0	2	0	2	0	3	3	2	0	2	0	0	4	0	5	1
CMTR1	0	0	0	0	0	0	3	0	0	0	0	0	0	0	0	0	0	0	0	0	0	0	0	0	1	1
CNBP	1	3	0	2	0	0	1	1	0	1	0	0	0	3	2	1	0	5	1	5	2	0	0	0	0	1
CNDP2	45	31	28	37	60	26	21	31	26	58	44	41	14	41	26	34	39	40	35	19	15	69	49	26	39	18
CNFN	0	0	0	0	0	0	0	0	0	0	0	0	0	2	0	0	0	1	0	0	0	0	0	0	0	0
CNMD	0	0	0	4	0	0	0	0	0	0	0	0	0	1	0	0	0	0	0	0	0	0	0	0	0	0
CNN1	16	2	19	29	19	10	7	23	15	22	23	18	18	31	22	25	0	2	11	3	0	8	15	27	19	16
CNN2	22	6	6	8	21	21	15	17	7	12	11	11	6	17	16	17	16	17	14	15	12	15	13	27	7	24
CNN3	19	9	6	9	16	17	6	19	10	8	4	8	7	5	15	8	19	21	4	4	2	9	11	28	8	10
CNNM4	0	0	0	2	0	0	0	0	0	0	0	0	0	0	0	0	0	0	0	0	0	0	0	0	0	0
CNOT1	11	22	5	9	6	11	18	11	3	13	1	11	4	13	10	12	15	16	9	15	16	14	11	8	13	17
CNOT10	0	1	0	1	0	0	0	0	0	0	0	0	0	0	0	0	1	0	0	0	0	0	0	0	0	0
CNOT11	1	0	0	0	0	0	1	0	1	1	0	1	0	0	0	0	0	0	0	0	0	1	0	0	0	0
CNOT2	1	2	0	0	0	1	2	0	0	1	0	0	0	1	1	1	2	1	0	3	2	1	1	0	1	1
CNOT3	2	1	0	1	1	4	3	0	0	1	1	1	1	1	0	2	1	3	1	2	2	2	1	1	3	2
CNOT7	0	0	0	0	0	0	1	0	0	1	0	0	0	0	2	0	0	1	0	0	2	0	0	0	0	1
CNOT9	1	4	0	1	2	0	1	1	1	2	1	1	0	3	1	1	2	1	1	1	1	1	0	1	2	2
CNP	4	64	5	7	5	2	8	3	4	6	2	12	1	7	7	8	29	6	3	10	8	8	3	2	6	10
CNPY2	18	20	8	11	11	18	10	11	10	11	10	27	7	17	11	11	28	16	18	10	5	21	8	9	16	8
CNPY3	2	2	4	4	5	1	6	3	0	3	1	2	0	3	3	5	2	3	5	4	3	2	2	1	0	6
CNPY4	2	1	1	1	1	2	1	2	1	2	0	3	0	1	4	0	0	2	2	2	2	0	2	3	1	3
CNTN1	0	3	0	0	0	0	0	0	0	0	1	0	0	0	0	0	0	0	2	0	0	0	0	0	0	0
CNTNAP1	0	4	0	0	0	0	0	0	0	0	0	0	0	0	0	0	0	0	0	0	0	0	0	0	0	0
CNTRL	0	0	0	1	0	0	0	0	1	0	0	0	0	1	1	0	0	1	0	0	0	0	0	0	0	0
CNTROB	0	0	0	0	0	0	0	0	0	1	0	0	1	0	0	0	0	0	1	0	0	1	0	0	0	1
COA3	2	3	2	1	4	0	2	2	2	3	1	1	2	1	1	0	2	3	4	3	1	3	3	1	2	5
COA4	0	0	0	0	0	0	0	1	1	2	0	1	2	0	0	0	1	0	1	0	1	0	0	1	1	0
COA6	0	2	2	0	1	2	0	2	0	2	0	1	0	0	0	0	2	2	1	2	0	3	0	1	0	0
COASY	2	4	3	3	5	1	7	2	1	2	1	6	0	5	2	3	2	4	4	6	1	4	3	4	1	5
COBLL1	0	0	0	1	0	0	3	0	0	3	0	0	0	0	1	0	0	0	0	5	1	0	0	0	0	0
COCH	0	0	0	0	0	0	0	0	0	0	0	0	0	2	0	0	0	0	1	12	3	0	0	0	0	1
COG1	1	2	2	0	3	0	3	4	2	2	1	1	0	1	0	0	3	0	1	1	1	3	3	0	0	1
COG2	0	0	0	0	2	1	0	0	0	0	0	0	0	0	0	0	2	0	0	0	0	0	0	0	1	0
COG3	1	1	1	0	1	3	2	1	2	0	0	1	0	1	1	0	4	0	1	1	0	1	2	2	0	1
COG4	0	0	0	0	3	1	0	2	0	0	0	1	0	1	1	0	7	1	0	2	0	2	0	2	0	0
COG5	0	3	0	1	2	0	1	4	1	1	2	1	1	0	0	0	7	1	1	1	1	0	0	1	0	1
COG6	0	1	0	1	2	0	1	4	2	0	0	1	0	1	2	1	4	2	2	2	1	1	0	2	1	1
COG7	1	2	0	0	1	0	0	1	1	2	1	0	0	4	1	0	4	0	1	4	0	0	1	1	0	4
COG8	1	0	0	1	0	1	1	1	0	0	1	1	0	1	0	0	1	0	3	0	0	0	1	0	0	1
COIL	0	1	1	0	0	0	2	1	0	1	0	1	1	2	1	1	0	1	1	1	1	0	1	1	1	1
COL10A1	2	0	2	2	13	0	1	4	2	4	4	2	6	1	1	1	0	2	1	1	2	9	4	2	2	1
COL11A1	2	5	0	1	2	0	0	1	0	0	0	1	1	0	1	0	2	2	0	1	0	0	1	3	0	1
COL11A2	0	1	0	0	0	0	0	0	0	1	0	0	0	1	0	0	1	0	0	1	0	0	1	1	0	0
COL12A1	172	85	35	117	156	179	52	135	28	38	80	85	58	93	116	32	184	75	59	91	90	32	62	256	41	124
COL14A1	38	38	42	122	115	11	28	100	27	47	102	134	145	158	118	94	6	23	47	15	22	46	85	135	98	35
COL15A1	4	7	5	5	5	9	0	9	2	2	4	5	13	9	6	3	5	2	0	7	2	2	8	15	7	4
COL16A1	1	0	3	1	2	0	0	2	1	4	4	0	2	2	3	2	0	1	0	1	1	3	3	3	1	1
COL17A1	0	0	0	0	1	10	11	0	0	0	0	0	0	0	0	0	4	0	12	1	1	1	0	0	0	4
COL18A1	17	61	18	26	18	19	10	25	21	31	24	22	14	32	12	23	36	13	17	11	18	24	20	17	19	16
COL1A1	89	78	60	115	139	72	33	91	74	121	120	105	130	134	121	109	72	53	101	53	60	67	94	163	71	62
COL1A2	75	65	64	85	87	50	35	77	61	83	98	75	95	92	108	83	60	44	79	62	53	49	61	114	76	53
COL21A1	1	0	7	5	6	1	0	9	4	13	15	4	2	9	4	3	0	4	2	0	0	6	9	2	5	0
COL25A1	0	0	0	0	0	0	0	0	0	0	0	0	0	1	0	0	0	0	2	0	0	0	0	0	0	0
COL28A1	1	2	1	0	2	0	0	1	0	2	1	1	4	1	3	1	1	1	0	1	0	0	1	4	2	1
COL2A1	1	2	0	46	6	0	0	2	0	1	1	5	6	52	3	12	0	0	1	1	2	1	6	5	7	1
COL3A1	17	16	13	14	31	16	17	19	14	13	15	14	24	14	22	16	11	19	22	15	14	12	20	31	11	14
COL4A1	22	46	43	44	34	27	15	35	36	54	70	25	22	44	18	35	20	23	30	34	25	26	30	28	26	27
COL4A2	15	54	43	39	34	20	8	31	35	54	56	26	21	32	18	36	28	19	28	36	20	29	29	32	30	29
COL4A3	6	9	20	18	12	9	5	12	14	23	21	12	5	10	7	12	6	8	10	8	10	7	12	8	12	8
COL4A3BP	2	0	2	0	1	0	0	1	0	0	0	0	0	0	0	0	4	3	2	2	0	1	0	1	2	2
COL4A4	0	0	4	2	3	0	0	2	2	4	4	1	0	0	0	1	0	1	0	0	0	0	3	0	2	0
COL4A5	10	17	16	17	16	12	8	14	18	22	23	14	11	13	10	13	10	10	14	14	14	11	16	12	16	11
COL4A6	0	1	0	0	0	0	0	0	1	2	0	0	0	0	0	0	1	0	6	0	5	0	0	0	0	0
COL5A1	7	5	2	6	14	5	0	7	3	11	17	5	5	5	6	5	2	4	1	1	5	4	3	15	3	5
COL5A2	7	3	1	7	6	4	1	2	0	1	0	3	5	6	4	2	1	2	1	3	1	0	1	10	4	4
COL5A3	0	2	1	2	1	2	0	1	4	4	2	2	2	1	2	0	1	1	1	1	1	1	2	2	0	2
COL6A1	111	97	138	166	161	90	40	189	140	176	238	128	176	179	127	167	92	86	127	74	149	73	119	173	101	84
COL6A2	90	55	85	133	124	68	30	121	82	127	162	98	117	156	89	133	54	60	93	55	98	61	86	116	69	59
COL6A3	473	397	425	646	589	399	190	661	504	581	731	495	624	773	499	597	369	360	523	287	584	330	423	655	375	332
COL6A5	0	0	1	2	0	0	0	3	1	2	1	1	0	0	0	2	0	0	0	0	4	0	0	0	0	0
COL6A6	0	0	29	38	5	0	0	51	25	74	97	14	0	17	1	6	0	3	3	0	19	0	13	8	10	0
COL7A1	9	1	0	30	0	146	20	0	0	0	0	0	0	5	2	37	0	0	83	34	87	0	0	0	0	64
COL8A1	1	0	5	4	22	0	0	11	2	6	6	5	4	2	1	3	0	0	2	0	0	7	6	4	3	1
COL9A2	0	0	0	8	0	0	0	0	0	0	0	0	0	5	0	1	0	0	0	0	0	0	1	0	0	0
COLGALT1	17	10	8	15	14	24	19	11	11	11	13	15	9	9	23	12	20	11	13	27	15	10	9	22	14	20
COMMD10	0	0	0	0	0	0	0	0	0	0	1	0	0	0	0	0	1	0	0	0	0	0	0	0	0	0
COMMD2	0	1	2	2	1	1	3	1	1	0	1	1	1	1	1	1	1	1	1	1	1	1	2	1	1	2
COMMD3	2	0	4	3	2	2	4	4	2	2	1	3	0	1	3	2	2	5	2	5	1	1	3	3	3	5
COMMD3-BMI1	1	0	2	2	1	1	2	2	1	1	0	1	0	1	2	1	1	3	0	3	1	0	2	1	2	4
COMMD4	0	0	0	0	0	0	0	0	0	0	0	1	0	0	0	0	0	0	0	0	0	1	0	2	0	0
COMMD9	2	1	2	5	2	1	3	2	1	2	1	1	0	1	1	1	2	3	1	3	3	3	1	1	2	3
COMP	2	1	0	0	12	1	0	1	0	0	0	9	18	2	7	0	0	0	0	2	1	6	0	20	0	2
COMT	8	11	6	7	9	9	6	5	7	10	8	7	4	5	5	6	14	4	7	14	10	14	4	6	6	3
COMTD1	0	1	0	2	1	1	0	1	0	0	0	0	0	2	0	1	2	1	1	1	0	0	0	0	0	0
COPA	50	59	35	40	59	64	60	65	29	49	28	54	21	43	48	48	70	56	64	47	38	57	39	51	36	49
COPB1	32	39	26	20	38	48	41	36	16	23	21	36	16	29	31	29	54	37	31	38	32	36	23	28	20	34
COPB2	27	32	25	21	34	45	38	36	14	23	19	31	9	28	23	32	53	26	36	31	23	31	20	30	18	31
COPE	22	16	13	12	15	23	24	21	5	14	6	15	9	22	15	14	24	20	21	17	14	19	11	15	11	16
COPG1	47	36	28	25	39	42	36	44	22	32	19	38	12	33	33	30	51	30	43	34	31	34	22	36	25	19
COPG2	8	8	1	8	10	10	18	6	6	9	7	9	2	9	8	10	9	4	10	6	8	8	4	9	4	16
COPS2	6	4	4	4	3	4	5	4	2	4	2	3	4	2	4	4	4	4	3	2	6	6	1	4	7	6
COPS3	4	3	2	5	6	2	0	1	3	3	2	1	0	2	0	1	4	3	2	3	1	5	0	3	2	4
COPS4	9	12	4	7	13	10	11	9	7	8	5	8	5	9	9	11	12	6	13	12	16	13	7	7	11	17
COPS5	1	3	1	0	2	2	2	1	1	1	0	2	0	1	1	0	2	1	2	1	1	3	0	1	1	1
COPS6	2	3	3	3	4	6	3	4	2	2	5	1	2	2	3	3	4	2	5	5	4	4	4	3	3	4
COPS7A	3	2	4	3	3	4	5	4	1	2	2	3	2	4	5	4	1	3	4	7	6	2	1	5	2	6
COPS7B	0	2	0	0	1	0	1	0	0	0	0	0	0	0	0	0	3	0	0	1	0	2	0	0	0	0
COPS8	1	2	2	0	2	4	1	5	1	2	1	3	3	2	3	2	1	4	1	4	3	1	2	3	3	2
COPZ1	3	5	2	2	7	9	3	6	4	4	2	5	3	3	4	2	7	3	8	2	3	6	3	3	2	4
COQ10A	0	0	0	0	0	0	0	0	0	0	0	0	2	0	0	0	0	0	0	0	0	0	0	0	0	0
COQ5	0	0	0	0	0	0	1	0	0	0	0	0	1	0	0	0	0	0	0	0	0	1	0	0	0	2
COQ6	0	0	0	0	0	0	0	0	0	0	0	0	1	1	0	0	0	0	1	0	0	1	0	0	0	1
COQ8A	0	1	1	0	0	0	0	0	0	1	0	1	9	0	0	0	0	3	0	1	0	1	0	0	0	0
COQ9	0	0	5	0	0	1	0	0	0	0	0	0	5	1	0	1	1	1	1	0	0	3	0	1	0	1
CORO1A	66	19	35	72	47	38	36	51	38	36	35	85	33	72	55	68	43	66	58	47	54	22	57	41	39	60
CORO1B	17	17	11	14	16	12	14	16	14	17	20	12	5	14	16	17	26	10	30	9	10	12	16	13	13	13
CORO1C	29	21	20	20	26	30	13	29	19	19	25	22	11	41	24	23	38	25	27	25	23	16	18	26	27	32
CORO2A	0	0	0	0	0	0	0	0	0	1	0	0	0	0	0	0	0	0	0	2	1	1	0	0	0	1
CORO6	1	0	0	0	1	0	0	0	0	0	0	0	2	4	0	1	4	0	0	1	0	1	0	0	0	0
CORO7	11	7	11	9	13	8	7	14	11	11	6	12	8	13	12	9	16	15	8	9	7	4	17	8	11	12
CORO7-PAM16	11	7	11	9	13	8	7	14	11	11	6	12	8	13	12	9	16	15	8	9	7	4	17	8	11	12
COTL1	28	21	17	27	40	11	10	22	17	20	23	30	11	29	18	29	30	25	28	9	12	15	17	21	15	10
COX20	0	1	0	0	2	0	2	0	2	0	1	1	2	1	0	1	2	3	1	2	4	3	1	0	0	3
COX4I1	14	17	16	9	15	14	19	14	14	14	12	14	17	16	13	13	22	16	18	12	11	10	13	11	10	15
COX5A	14	15	15	12	11	12	12	10	9	12	11	13	13	14	7	15	12	13	11	9	7	10	8	10	7	8
COX5B	7	10	9	6	8	5	8	7	6	9	5	8	5	6	7	10	9	10	9	7	4	8	4	5	3	5
COX6B1	8	13	10	7	6	8	8	8	8	11	6	11	12	10	6	9	9	8	10	8	8	14	9	7	7	7
COX6C	12	10	9	10	12	13	11	12	7	12	8	12	14	12	10	16	10	11	9	8	9	11	8	10	9	8
COX7A2	4	6	2	4	7	5	4	5	4	4	5	4	2	1	5	6	5	2	4	3	4	5	2	5	1	3
COX7A2L	0	3	0	0	0	0	1	1	0	1	0	0	0	0	0	0	0	2	1	0	0	0	0	0	1	0
COX8A	1	0	0	0	0	0	1	0	0	0	1	1	0	1	0	0	0	0	1	1	1	2	0	0	1	1
CP	25	27	93	25	35	34	23	24	21	19	37	80	29	31	66	22	28	28	32	40	46	47	43	32	16	50
CPA3	2	0	2	9	6	0	0	5	0	1	1	3	6	16	3	3	0	1	2	2	0	2	4	1	8	1
CPB2	0	2	0	3	11	0	0	2	0	1	3	3	3	2	0	0	0	0	0	2	1	1	2	0	2	3
CPD	0	9	2	0	5	4	9	2	1	2	0	0	1	2	3	2	106	2	3	8	6	9	6	0	11	1
CPE	0	25	0	0	0	0	0	0	0	0	0	0	0	0	0	0	0	0	0	0	0	0	0	0	0	0
CPM	0	7	1	1	2	0	0	5	1	1	1	15	0	1	1	1	6	0	0	0	0	0	6	0	4	0
CPN2	0	0	0	0	0	0	0	0	1	0	0	1	0	0	0	0	0	0	0	0	0	0	0	0	0	0
CPNE1	17	4	9	14	15	8	11	17	0	12	18	10	7	19	13	11	16	18	16	7	3	9	11	19	0	14
CPNE2	2	3	5	2	3	2	5	4	2	3	2	4	3	1	3	2	3	4	2	6	4	5	3	1	3	6
CPNE3	19	23	22	17	20	24	39	16	12	13	11	18	13	14	17	23	17	23	17	27	23	16	15	12	20	30
CPNE8	2	3	3	2	3	2	3	3	1	2	1	1	3	1	3	2	3	3	2	2	3	2	3	1	3	3
CPOX	5	9	7	2	4	1	6	5	1	5	6	3	3	6	7	3	5	10	5	13	9	3	1	5	4	5
CPPED1	7	0	3	2	6	3	4	4	0	0	1	1	1	3	3	3	4	4	4	3	2	2	1	1	3	3
CPQ	1	1	1	0	1	0	0	2	1	2	0	0	1	1	1	0	0	1	0	1	1	1	1	0	1	1
CPS1	1	162	0	0	0	0	0	0	0	0	0	82	0	0	0	0	0	0	0	0	0	19	0	0	0	0
CPSF1	2	6	1	1	3	0	7	4	1	2	0	3	0	2	2	4	3	3	4	5	6	5	2	2	4	7
CPSF2	4	5	2	4	2	2	7	3	0	0	1	2	1	5	4	2	3	3	2	6	6	4	7	3	4	4
CPSF3	0	3	1	1	2	2	1	1	0	1	0	0	0	1	2	0	2	3	3	2	2	1	1	2	2	5
CPSF6	6	11	3	9	7	5	9	5	3	7	4	5	3	8	7	7	7	12	10	6	8	10	6	9	7	6
CPSF7	4	9	4	3	3	8	13	4	3	7	1	3	0	7	9	7	1	7	7	11	7	10	7	5	8	9
CPT1A	3	2	2	6	3	13	3	3	2	2	1	2	0	12	6	3	3	13	22	8	1	1	0	0	2	17
CPT1B	0	0	0	0	0	1	0	0	0	0	0	0	1	1	0	0	0	0	2	1	0	0	0	0	0	0
CPT2	7	14	13	9	14	5	12	14	13	15	23	10	4	5	6	12	12	12	13	12	3	15	10	7	8	9
CPVL	2	3	4	5	2	2	0	12	14	8	14	6	2	1	0	4	20	13	4	0	4	2	9	1	2	0
CPXM1	3	0	0	0	0	0	0	0	0	0	0	0	0	0	1	1	0	0	1	0	0	0	0	0	0	1
CPXM2	3	0	1	0	3	0	1	2	0	0	0	1	1	1	2	1	0	2	0	8	1	1	1	4	1	1
CPZ	0	0	0	0	25	0	0	5	0	1	6	5	0	0	0	0	0	0	3	0	0	0	6	2	0	0
CRABP1	0	2	0	0	1	0	1	0	1	0	1	0	0	0	0	0	2	0	0	0	0	0	0	0	0	1
CRABP2	5	7	5	5	11	9	5	3	12	3	16	7	5	0	1	10	60	3	0	1	2	6	5	4	4	0
CRAT	0	4	2	0	4	1	0	3	2	4	8	3	16	6	3	2	7	3	2	5	2	3	4	0	2	1
CREB1	1	2	2	1	3	0	1	2	2	3	3	2	0	1	2	3	3	2	3	2	3	2	4	0	2	1
CREBBP	0	0	0	1	0	0	1	1	2	1	0	0	0	0	0	2	1	0	1	2	1	0	1	1	0	0
CRELD1	0	1	1	2	3	1	1	1	2	1	0	1	0	0	1	1	1	0	0	2	1	3	3	0	1	1
CRIP1	2	4	4	2	5	1	1	2	3	5	3	3	3	4	2	2	1	1	3	0	2	2	2	1	2	1
CRIP2	4	10	16	6	15	6	1	6	7	15	17	9	3	10	2	11	3	7	2	1	3	6	4	6	11	2
CRIP3	0	0	4	0	1	0	0	2	0	1	1	0	0	0	0	0	0	0	0	0	0	0	1	0	1	0
CRISP3	1	0	0	0	0	1	0	0	0	0	0	0	0	0	0	0	0	0	0	0	0	0	0	0	0	0
CRISPLD1	0	0	0	0	2	0	0	0	0	0	0	0	0	0	0	1	0	0	0	0	0	0	0	0	0	0
CRK	4	5	6	1	7	16	7	4	2	5	5	7	2	7	6	7	6	5	16	4	2	8	6	5	5	4
CRKL	4	3	2	3	6	6	7	6	3	7	4	4	3	8	5	6	6	6	8	7	9	6	6	8	7	7
CRLF1	0	0	0	1	4	0	0	1	0	0	1	0	0	0	0	0	0	0	0	0	0	0	1	0	0	0
CRLF3	2	0	1	2	1	2	0	1	1	0	0	2	1	3	1	1	2	3	0	2	0	0	1	1	1	1
CRMP1	25	32	22	20	22	14	10	20	19	28	26	26	17	20	21	20	19	16	20	6	18	22	20	23	17	23
CRNKL1	0	1	3	1	0	2	4	1	0	1	0	1	0	4	4	0	0	3	1	2	3	0	0	2	2	3
CROCC	3	2	7	3	3	2	6	4	2	6	3	3	2	10	2	2	3	3	12	6	5	4	3	2	5	1
CROCC2	0	0	0	0	0	1	0	0	0	0	0	0	0	5	0	0	0	0	0	0	0	0	0	0	0	0
CROT	0	0	0	0	1	0	2	0	0	0	0	0	0	0	0	0	0	0	0	0	0	0	0	0	0	0
CRTAC1	0	1	3	3	4	0	0	8	4	1	11	1	0	1	4	1	0	1	0	0	1	0	2	0	5	0
CRTAP	4	1	0	4	6	10	2	5	0	0	1	2	1	2	6	2	1	4	6	2	3	1	2	4	2	4
CRTC2	0	0	0	0	0	0	0	0	0	0	0	0	0	1	0	0	0	0	1	0	1	0	0	0	0	0
CRYAB	29	97	6	9	4	3	7	3	1	7	9	1	73	4	6	6	5	2	4	3	6	4	3	5	8	9
CRYBG1	2	0	0	1	4	4	7	0	0	0	1	1	0	1	0	1	8	0	1	0	1	0	0	2	6	1
CRYBG3	0	0	0	0	0	0	0	0	0	0	0	0	0	0	0	0	3	0	0	0	0	0	0	0	1	0
CRYL1	2	5	3	1	4	1	0	4	2	6	5	3	0	3	2	3	5	2	7	1	0	9	2	1	0	0
CRYM	0	1	18	0	0	0	0	0	0	7	0	0	0	0	0	0	0	0	0	0	0	2	3	0	0	0
CRYZ	6	12	12	4	21	7	1	12	7	8	30	5	8	4	7	9	8	9	6	9	7	25	9	8	13	6
CRYZL1	0	0	0	0	0	0	1	1	0	0	0	1	0	0	0	0	0	0	0	0	0	1	0	0	0	0
CS	28	38	32	30	34	34	41	37	29	39	35	33	35	34	32	33	45	35	39	34	26	41	22	27	36	37
CSDE1	15	12	7	7	11	15	14	10	4	6	4	6	4	12	10	5	5	11	9	8	6	5	3	11	14	13
CSE1L	12	9	6	13	20	35	31	11	7	9	7	14	2	13	18	21	37	36	19	21	24	9	5	18	18	44
CSK	12	2	6	12	7	1	8	11	5	7	4	6	5	16	10	13	9	20	8	15	9	4	9	9	8	11
CSNK1A1	13	4	0	7	2	11	10	0	0	1	2	2	0	4	1	6	3	2	6	6	5	1	1	1	2	7
CSNK1A1L	8	2	0	5	2	4	6	0	0	0	0	0	0	1	1	3	1	2	3	5	4	0	1	0	2	4
CSNK1D	0	1	1	1	1	2	1	2	1	1	0	1	0	0	1	2	1	2	3	1	0	0	0	0	3	1
CSNK1E	0	1	0	0	0	1	0	0	1	0	0	0	0	0	0	0	0	1	1	0	0	0	0	0	2	0
CSNK1G1	0	1	2	1	1	0	1	1	0	1	0	1	0	0	1	1	0	1	0	1	2	1	2	0	0	0
CSNK2A1	8	5	5	5	8	10	12	5	2	5	1	5	1	7	5	10	8	6	8	8	7	3	5	4	6	6
CSNK2A2	1	6	4	4	3	1	4	2	0	3	2	4	0	5	3	1	5	7	7	8	2	4	4	1	7	7
CSNK2A3	8	5	5	5	8	10	12	5	2	5	1	5	1	6	5	10	7	6	7	7	6	3	5	4	6	6
CSNK2B	1	2	2	3	2	2	2	1	0	1	0	1	2	5	2	2	4	5	5	6	2	1	2	1	7	3
CSPG4	0	33	3	0	0	2	0	0	0	9	1	1	0	0	0	0	1	1	0	0	0	0	0	15	2	0
CSPP1	0	0	0	0	1	0	0	0	0	0	0	0	0	0	0	0	0	0	0	0	1	0	0	0	0	0
CSRP1	21	11	25	23	38	25	9	31	16	31	35	17	15	22	22	19	14	22	19	11	10	29	21	30	18	17
CSRP2	4	2	6	3	4	6	2	6	1	2	1	2	1	3	4	2	1	3	2	1	2	6	2	5	7	5
CSRP3	0	0	0	0	0	0	0	0	0	0	0	0	14	0	0	0	0	0	0	0	0	0	0	0	0	0
CST1	0	0	0	0	3	0	0	0	0	0	0	0	0	0	0	0	0	0	0	0	0	0	0	0	0	0
CST3	3	9	11	1	3	2	5	1	2	5	2	2	2	5	1	1	2	2	2	1	1	6	2	1	4	2
CST4	0	0	0	0	3	0	0	0	0	0	0	0	0	0	0	0	0	0	0	0	0	0	0	0	0	0
CSTA	8	0	1	3	2	3	17	1	0	0	2	3	0	3	5	4	1	4	19	5	6	1	1	0	0	1
CSTB	44	15	22	23	37	14	26	22	21	18	21	12	14	24	16	40	28	21	30	24	20	30	19	17	20	24
CSTF1	2	1	0	0	1	1	2	0	0	0	0	2	0	3	1	2	5	1	2	2	1	0	0	1	0	3
CSTF2	9	10	5	7	6	7	16	6	4	5	4	6	3	12	7	7	10	15	11	9	8	7	8	6	5	8
CSTF2T	5	3	3	4	3	3	8	3	2	3	2	3	2	7	3	5	3	6	5	5	4	3	5	5	1	4
CSTF3	1	2	1	0	0	1	2	1	0	0	0	2	0	0	0	3	0	1	1	4	2	0	0	1	3	2
CT45A1	0	0	0	0	0	0	0	0	0	0	0	0	0	0	0	0	0	0	1	0	0	0	0	2	0	0
CT45A10	0	0	0	0	0	0	0	0	0	0	0	0	0	0	0	0	0	0	1	0	0	0	0	2	0	0
CT45A2	0	0	0	0	0	0	0	0	0	0	0	0	0	0	0	0	0	0	1	0	0	0	0	2	0	0
CT45A3	0	0	0	0	0	0	0	0	0	0	0	0	0	0	0	0	0	0	1	0	0	0	0	2	0	0
CT45A5	0	0	0	0	0	0	0	0	0	0	0	0	0	0	0	0	0	0	1	0	0	0	0	2	0	0
CT45A6	0	0	0	0	0	0	0	0	0	0	0	0	0	0	0	0	0	0	1	0	0	0	0	2	0	0
CT45A7	0	0	0	0	0	0	0	0	0	0	0	0	0	0	0	0	0	0	1	0	0	0	0	2	0	0
CT45A8	0	0	0	0	0	0	0	0	0	0	0	0	0	0	0	0	0	0	1	0	0	0	0	2	0	0
CT45A9	0	0	0	0	0	0	0	0	0	0	0	0	0	0	0	0	0	0	1	0	0	0	0	2	0	0
CTAGE1	1	0	1	0	0	1	1	2	0	0	0	0	0	0	1	0	0	0	1	1	2	1	1	1	1	1
CTAGE15	2	1	0	0	0	1	1	0	0	0	0	0	0	0	0	0	1	0	1	1	0	0	0	0	0	0
CTAGE6	2	1	0	0	0	1	1	0	0	0	0	0	0	0	0	0	1	0	1	1	0	0	0	0	0	0
CTBP1	12	9	5	4	13	5	11	10	3	6	6	9	6	10	7	10	12	7	9	6	8	12	9	3	9	11
CTBP2	5	12	3	4	7	6	10	5	2	7	3	3	3	4	4	6	4	6	4	3	8	10	4	4	8	10
CTBS	1	0	0	0	1	0	1	1	0	0	0	0	0	0	0	0	0	0	1	0	0	0	0	0	0	0
CTCF	0	2	0	0	1	1	0	0	0	0	0	2	0	1	0	0	0	2	1	1	0	3	0	0	1	0
CTDP1	1	2	0	1	0	0	0	1	1	1	0	2	1	0	1	0	0	2	0	1	2	0	1	1	1	2
CTH	0	0	0	0	0	0	0	0	0	0	0	1	0	0	0	0	0	1	0	0	0	0	0	0	0	0
CTHRC1	5	4	0	4	6	8	3	2	0	0	0	5	3	2	8	1	3	5	4	4	3	0	5	7	3	5
CTNNA1	26	32	21	20	39	34	30	16	15	33	20	14	8	24	16	25	24	22	38	32	19	33	15	24	19	16
CTNNA2	4	9	6	4	7	5	8	3	3	6	5	4	2	4	5	5	7	7	7	6	7	5	4	3	6	2
CTNNB1	31	47	32	28	30	55	42	26	13	32	25	12	15	31	30	26	27	23	41	42	32	34	26	20	31	40
CTNNBL1	1	1	1	2	2	2	3	1	2	3	3	3	1	7	3	3	2	4	2	1	2	0	2	1	4	6
CTNND1	1	1	1	0	0	2	2	1	0	2	0	2	1	3	1	1	1	1	1	0	2	1	1	1	1	1
CTPS1	3	6	0	6	4	8	5	0	1	1	2	3	0	2	0	7	6	3	2	1	3	3	0	1	3	4
CTPS2	0	1	1	0	0	0	0	0	0	0	0	0	0	0	0	0	0	1	0	0	2	1	0	0	1	1
CTR9	0	0	0	0	0	0	1	0	0	1	0	0	0	0	0	1	0	2	0	4	2	1	0	0	2	2
CTSA	3	4	7	3	6	4	7	11	2	3	10	3	1	2	2	3	5	4	4	3	2	2	5	4	7	4
CTSB	76	50	36	56	56	93	45	60	40	35	49	51	18	69	40	42	34	74	62	61	44	73	45	43	42	40
CTSC	9	13	14	9	13	18	13	17	3	9	11	9	7	22	8	14	26	26	13	21	22	8	10	8	12	8
CTSD	76	77	87	106	118	91	102	173	163	99	282	82	55	97	72	79	71	104	134	55	56	151	109	95	74	58
CTSE	2	0	1	0	2	2	2	3	2	3	4	2	0	1	2	2	6	1	2	0	2	5	8	1	0	0
CTSF	0	0	0	0	2	0	0	0	0	2	0	0	0	0	0	0	0	0	0	0	0	0	0	0	0	0
CTSG	58	15	10	33	34	31	17	19	19	19	20	75	11	39	14	50	3	11	42	21	28	5	18	17	14	42
CTSH	2	0	6	1	4	2	4	9	9	12	15	3	1	4	1	3	2	10	1	1	1	13	3	2	2	1
CTSL	0	0	1	0	1	0	0	2	2	0	5	2	0	0	1	0	4	2	1	0	0	0	1	0	0	0
CTSS	9	2	9	12	13	7	5	16	11	7	11	10	5	15	9	11	10	13	17	5	5	5	11	7	9	4
CTSV	0	0	1	0	0	0	2	1	1	0	2	1	0	0	2	0	1	1	0	1	0	0	1	0	0	0
CTSZ	9	5	9	11	13	9	8	21	11	9	13	9	6	9	11	5	9	13	12	7	8	7	9	8	11	8
CTTN	34	47	23	20	47	54	43	26	31	34	31	16	20	38	20	28	56	20	59	22	22	55	25	34	36	26
CTTNBP2	0	0	0	0	0	0	0	0	0	0	1	0	0	1	0	0	0	0	0	0	0	0	0	0	0	0
CTTNBP2NL	0	2	0	0	1	0	1	0	0	3	0	0	0	0	0	0	1	1	0	0	0	0	2	0	0	0
CTU2	0	0	2	0	1	0	0	0	0	0	0	0	0	0	0	0	1	0	0	1	0	0	1	0	0	0
CUL1	4	3	1	1	2	2	5	3	0	1	0	1	1	3	3	2	1	5	3	4	7	1	3	1	1	9
CUL2	3	5	2	4	4	1	5	7	1	3	1	5	0	3	2	5	5	5	8	8	6	4	3	4	4	12
CUL3	4	12	5	5	5	2	7	4	2	7	0	5	3	4	6	4	6	8	2	4	6	8	4	4	9	8
CUL4A	2	8	6	5	4	4	5	5	5	5	3	3	4	3	5	4	5	3	7	8	6	6	3	3	2	6
CUL4B	5	8	6	5	5	6	10	5	6	4	4	4	4	4	5	5	12	6	10	7	6	7	3	5	2	6
CUL5	0	3	1	2	1	0	2	2	2	4	1	0	1	1	2	3	2	7	1	3	4	4	1	2	3	4
CUL7	0	0	0	0	0	0	1	0	0	0	0	0	0	0	0	0	1	0	0	0	1	0	1	0	0	0
CUL9	0	0	0	0	0	0	1	0	0	0	0	0	0	0	0	0	1	0	0	0	1	0	1	0	0	1
CUTA	5	2	4	4	4	3	5	5	2	7	6	7	4	6	4	2	2	6	5	4	3	6	3	6	3	3
CUX1	3	6	1	3	2	5	5	0	3	4	0	2	0	4	4	1	4	1	2	3	3	3	2	0	0	5
CUX2	0	0	0	2	1	0	0	0	0	0	0	0	0	0	0	1	0	0	0	0	0	0	0	0	0	1
CWF19L1	0	0	0	0	0	0	1	0	0	0	0	0	0	1	0	0	1	3	0	2	0	0	0	0	0	3
CXADR	2	0	0	0	0	0	1	0	0	0	0	0	0	0	0	2	2	0	0	0	3	0	0	0	0	0
CXCL12	2	0	6	4	20	1	0	7	4	17	11	8	4	5	1	6	0	2	5	4	1	3	6	3	8	4
CXCL13	2	0	1	3	14	1	0	7	1	1	0	15	2	11	1	7	0	2	3	0	0	0	4	1	2	0
CXCL17	0	0	5	5	11	1	1	4	6	7	4	2	0	2	0	0	0	1	3	0	0	4	2	1	2	0
CXCR3	0	0	0	0	0	0	1	1	0	0	0	0	0	0	0	0	0	0	0	0	0	0	0	0	0	0
CXorf56	0	0	0	0	0	0	0	0	0	0	0	0	0	0	0	0	0	1	1	0	0	0	0	1	0	0
CXXC1	0	0	1	0	0	0	0	0	0	0	0	1	0	0	0	0	1	0	0	0	1	0	0	0	0	0
CYB5A	8	4	17	10	23	6	9	15	20	37	22	14	6	11	7	9	1	8	13	5	10	28	18	7	11	5
CYB5B	5	5	6	5	8	4	6	4	4	6	6	5	3	4	5	7	11	7	4	5	3	4	5	7	9	7
CYB5R1	6	8	11	7	16	7	9	11	8	11	9	9	12	4	5	6	12	6	6	3	4	17	8	6	4	4
CYB5R2	5	2	3	4	4	6	5	3	1	5	5	2	0	5	5	2	2	1	5	1	10	4	0	2	0	5
CYB5R3	24	19	28	24	35	21	31	25	20	28	27	30	23	25	25	26	23	17	26	16	21	34	13	27	17	21
CYBA	3	0	0	4	3	2	1	3	2	1	1	4	1	6	0	2	7	2	4	1	0	1	1	0	1	5
CYBB	13	0	3	5	4	4	1	4	5	5	6	9	1	6	4	8	13	4	3	4	5	1	2	3	1	6
CYBRD1	0	0	1	0	1	0	0	1	0	3	0	0	1	1	0	0	1	1	0	0	0	2	0	1	0	0
CYC1	6	6	5	2	7	2	5	3	5	2	16	8	9	8	3	9	9	5	9	4	3	4	2	3	7	7
CYCS	9	12	13	9	12	11	9	12	5	10	6	10	9	11	9	10	18	11	14	4	7	10	8	7	6	11
CYFIP1	31	19	15	24	29	28	27	25	13	26	25	18	9	26	18	19	40	32	20	27	25	16	23	16	22	32
CYFIP2	15	7	10	12	14	14	14	16	7	13	14	10	5	14	10	11	16	13	12	15	16	10	12	6	11	15
CYGB	3	2	1	1	1	1	0	1	1	2	2	1	2	1	1	1	0	0	1	0	1	0	1	1	1	0
CYP1B1	4	0	0	0	0	0	2	9	2	1	0	9	0	0	0	1	2	2	5	1	2	6	3	10	0	0
CYP20A1	0	0	0	0	1	2	0	1	0	0	0	0	0	0	0	0	0	0	1	1	0	4	1	0	2	0
CYP24A1	0	2	0	0	0	0	0	0	0	0	0	0	0	0	0	0	1	0	0	0	0	0	0	0	0	0
CYP26C1	1	1	0	0	0	1	1	1	0	0	0	1	0	0	0	0	1	0	1	1	0	1	0	0	0	0
CYP27A1	4	5	6	5	3	0	2	11	8	6	6	4	0	3	4	0	1	2	2	4	0	1	3	2	1	1
CYP2S1	6	0	1	5	4	11	7	1	3	2	3	1	0	6	8	11	4	3	22	8	10	0	2	2	1	30
CYP3A7	0	0	0	1	1	0	1	1	0	0	0	0	0	0	0	0	0	0	0	0	0	0	0	0	0	0
CYP3A7-CYP3A51P	0	0	0	1	1	0	1	1	0	0	0	0	0	0	0	0	0	0	0	0	0	0	0	0	0	0
CYP4F11	0	0	0	3	0	2	0	0	0	0	0	0	0	3	0	0	1	5	4	9	9	0	0	0	0	1
CYP4F12	0	0	0	2	0	2	0	1	0	0	0	0	0	3	0	0	1	1	2	2	5	0	0	0	0	3
CYP4F2	0	0	0	2	0	2	0	0	0	0	0	0	0	3	0	0	1	1	2	2	6	0	0	0	0	1
CYP4F22	0	0	0	0	0	0	0	0	0	0	0	1	0	1	0	0	0	0	0	0	0	0	0	0	0	0
CYP4F3	0	0	0	2	0	2	0	0	0	0	0	0	0	3	0	0	1	1	2	2	6	0	0	1	0	2
CYP4F8	0	0	0	1	0	1	0	0	0	0	0	0	0	0	0	0	1	0	0	0	1	0	0	0	0	0
CYP51A1	0	3	0	0	0	1	0	1	0	2	0	0	0	0	0	0	3	0	1	0	0	0	0	0	0	0
CYR61	1	0	0	0	5	0	0	0	0	0	0	2	0	0	0	0	0	0	0	0	0	0	0	0	0	0
CYTH1	1	0	1	0	0	0	1	0	0	0	0	0	0	0	0	0	0	0	0	1	0	0	0	0	1	0
CYTH2	1	1	1	0	0	0	1	1	0	2	0	0	0	0	0	0	2	0	0	1	0	1	2	0	2	1
CYTH3	1	1	1	0	0	0	1	1	0	2	0	0	0	0	0	0	2	0	0	1	0	1	2	0	1	1
D2HGDH	0	1	0	0	0	0	0	0	1	0	0	1	0	0	0	0	0	0	0	0	0	0	0	0	2	0
DAAM2	0	0	4	1	1	0	0	0	0	0	0	0	0	0	1	1	2	0	1	0	0	0	0	0	0	1
DAB2	0	2	1	2	4	0	1	4	1	2	4	4	2	0	3	2	4	3	4	1	1	0	2	2	3	3
DAD1	5	3	4	3	4	5	6	5	4	2	5	4	3	2	5	4	5	4	6	5	4	4	4	3	3	6
DAG1	0	0	2	0	2	0	0	2	0	4	4	0	2	2	0	0	0	0	2	1	0	1	0	1	1	1
DAGLB	0	1	0	0	0	0	0	1	0	0	1	0	0	0	0	0	0	0	0	0	0	1	1	0	0	0
DAP3	0	1	1	0	0	0	1	0	0	1	0	0	0	0	0	1	1	3	2	3	1	1	0	1	1	0
DAPK3	1	3	0	1	1	1	0	2	1	1	1	0	1	0	1	1	1	2	1	0	0	2	1	1	1	1
DAPL1	0	0	0	0	0	0	3	0	0	0	0	0	0	0	0	0	0	0	1	0	1	0	0	0	0	1
DARS	28	31	25	20	27	40	37	23	13	23	25	24	16	21	22	21	45	40	40	36	43	25	25	30	26	49
DARS2	1	2	2	3	2	6	7	6	6	5	3	3	2	7	3	4	4	14	1	8	4	1	3	8	7	5
DAZAP1	7	4	3	6	8	4	7	6	3	7	8	6	2	8	5	6	6	7	6	5	6	6	5	9	3	7
DBI	17	10	14	14	19	14	21	13	10	21	22	17	9	22	22	12	25	20	47	18	15	23	13	11	12	12
DBN1	6	12	1	5	17	12	8	8	4	3	5	4	5	3	7	2	17	15	7	6	9	4	6	7	10	5
DBNL	28	13	17	17	24	23	30	16	20	19	16	21	10	21	22	22	28	26	29	20	18	13	19	19	17	25
DBR1	0	0	2	1	0	1	1	1	1	1	1	1	2	0	1	1	0	2	1	1	1	0	1	0	1	1
DBT	1	0	3	0	1	1	2	3	1	3	1	3	1	0	1	1	0	3	1	1	0	1	0	0	1	1
DCAF1	0	0	0	0	0	0	1	0	0	1	0	0	0	1	0	0	0	0	0	2	1	1	1	0	0	0
DCAF13	0	0	0	0	0	0	2	0	0	0	0	0	0	0	1	0	0	2	0	5	0	1	0	1	1	2
DCAF7	1	1	0	1	1	0	2	0	0	1	0	2	0	1	2	0	6	3	1	5	1	2	1	0	2	4
DCAKD	0	1	0	0	0	0	0	0	0	0	0	0	1	0	0	1	0	0	0	3	0	0	0	1	0	0
DCD	7	8	12	8	7	6	10	18	2	6	5	3	12	5	12	7	4	13	6	11	12	5	10	3	14	13
DCHS2	0	0	0	0	0	0	1	0	0	0	0	0	0	0	0	0	0	1	0	0	0	1	0	0	0	0
DCK	0	0	0	0	0	0	0	0	0	0	0	0	0	1	1	0	0	0	0	0	0	0	0	1	0	4
DCLK1	1	1	1	1	14	1	0	2	1	0	1	1	1	1	1	1	1	1	1	0	6	0	1	1	1	1
DCN	21	25	20	29	51	16	24	28	16	23	39	25	43	31	31	30	20	19	35	15	18	12	21	53	13	16
DCPS	8	3	4	7	5	3	6	7	3	5	5	9	3	6	5	4	4	4	10	2	5	15	4	6	5	9
DCTD	0	0	0	0	0	1	1	0	0	1	0	1	0	1	0	1	1	1	0	1	0	1	0	1	0	0
DCTN1	16	17	17	17	25	10	14	16	14	22	9	13	7	15	14	22	33	21	23	12	13	22	12	20	20	18
DCTN2	16	23	16	18	28	20	15	16	16	25	21	20	9	16	18	20	25	19	22	11	13	21	20	17	16	18
DCTN3	2	0	3	1	3	2	1	1	2	3	2	1	1	2	2	1	2	2	1	1	2	2	1	2	2	1
DCTN4	1	4	1	1	4	0	1	1	1	1	2	4	0	3	2	0	2	2	4	3	1	2	3	1	0	1
DCTN5	0	0	0	0	1	0	0	0	0	0	0	0	0	0	0	0	1	0	0	0	1	0	0	0	0	0
DCTN6	0	0	0	1	0	0	1	0	0	0	0	1	0	0	0	0	1	1	0	0	1	0	1	0	1	0
DCTPP1	1	0	3	2	0	0	2	0	0	2	2	1	0	3	1	3	2	2	1	2	0	0	0	3	0	2
DCUN1D1	1	0	0	0	1	1	1	1	0	1	0	0	0	1	1	0	0	4	1	4	1	1	0	0	0	16
DCUN1D5	0	1	0	0	0	0	2	0	0	0	0	0	0	1	0	0	1	0	2	0	0	1	0	0	0	0
DCXR	2	10	14	8	8	2	18	14	8	6	10	12	13	7	7	11	8	10	10	10	7	10	6	4	6	10
DDAH1	1	4	12	3	15	2	2	6	1	12	11	2	4	2	1	3	2	1	1	0	0	30	7	2	7	4
DDAH2	10	9	16	10	15	10	5	14	8	20	17	15	13	16	9	10	8	8	10	3	4	15	9	11	6	9
DDB1	13	24	16	15	20	19	25	15	13	13	16	14	7	12	15	17	24	14	18	13	16	23	17	20	22	19
DDB2	0	0	0	0	0	0	3	0	0	0	0	0	0	0	0	1	0	0	0	1	0	0	1	0	0	0
DDC	1	1	0	1	0	1	0	0	0	1	0	1	1	0	0	1	1	1	1	0	0	1	0	1	1	0
DDI2	4	8	8	7	3	3	8	7	8	8	5	4	1	5	4	5	5	6	9	5	4	7	5	5	7	6
DDOST	27	21	20	24	30	28	19	27	13	23	22	25	12	19	23	26	35	21	24	17	19	28	18	24	16	24
DDR1	0	1	1	0	0	1	4	0	0	0	0	0	0	1	0	0	0	0	4	2	0	0	0	0	0	1
DDRGK1	10	7	9	11	12	9	9	12	10	9	7	9	6	13	7	12	9	8	13	6	7	8	8	6	7	7
DDT	9	8	11	9	10	12	9	8	11	9	9	11	4	8	6	11	4	14	12	3	10	12	5	16	5	8
DDTL	7	6	9	7	6	7	8	7	9	7	7	9	3	7	5	9	3	12	10	2	8	10	4	14	3	7
DDX1	22	22	17	15	16	28	29	26	8	15	16	18	8	18	18	12	16	33	22	21	24	25	13	13	21	29
DDX17	59	86	53	58	68	71	84	65	47	76	45	75	42	75	77	71	70	97	84	78	75	78	59	67	68	76
DDX18	1	2	0	0	0	0	6	0	0	0	1	1	0	2	3	2	3	6	3	5	5	2	0	0	2	4
DDX19A	6	9	9	9	11	5	7	7	8	8	8	5	3	9	5	6	13	7	11	5	4	6	6	8	9	9
DDX19B	5	8	9	8	11	3	7	6	8	7	7	4	3	7	5	5	13	7	10	5	3	6	5	7	8	8
DDX20	0	1	0	0	0	0	0	0	0	0	0	0	0	0	0	0	0	0	0	0	0	0	0	0	1	0
DDX21	5	19	0	12	4	8	22	3	4	5	1	6	0	15	6	10	17	10	11	17	5	4	2	21	18	19
DDX23	4	10	6	4	2	3	8	13	3	8	1	2	3	8	10	6	12	10	7	11	5	14	6	4	12	7
DDX24	2	14	2	2	0	1	4	4	0	0	2	1	0	4	3	0	0	11	0	4	2	11	1	0	2	1
DDX25	1	1	0	1	0	2	0	1	1	1	1	1	0	1	0	1	0	0	1	0	1	0	1	1	0	0
DDX27	0	5	0	1	2	0	6	1	0	4	0	1	0	3	3	2	1	6	2	3	3	0	1	2	2	6
DDX28	0	0	0	1	0	0	0	0	0	0	0	0	0	0	0	0	0	0	0	0	0	0	0	0	1	0
DDX39A	16	23	25	22	20	28	28	25	16	22	23	26	14	26	22	21	24	31	25	33	22	22	24	23	27	35
DDX39B	24	32	36	31	36	38	44	35	21	32	32	39	20	35	28	32	32	41	37	39	31	37	31	32	32	45
DDX3X	49	51	29	38	28	42	61	34	16	28	26	46	23	43	41	42	41	49	42	52	53	39	34	27	35	47
DDX3Y	34	39	23	26	20	33	47	24	12	21	18	32	16	25	29	30	27	32	33	38	35	30	20	21	25	35
DDX4	2	2	1	2	1	2	2	1	0	1	1	1	1	2	1	0	2	2	1	3	2	2	1	2	1	3
DDX41	1	0	2	2	1	0	1	0	0	0	0	0	0	0	0	0	1	2	3	2	1	0	0	1	1	2
DDX42	7	9	3	4	3	4	10	5	3	5	6	3	2	5	3	6	11	6	5	8	6	8	7	4	6	5
DDX46	8	13	5	4	6	3	13	9	5	13	4	13	4	11	11	6	9	13	17	13	11	17	6	12	10	13
DDX47	1	4	1	2	3	1	4	1	0	1	0	2	0	4	2	1	3	5	1	3	6	1	1	3	0	6
DDX5	39	62	35	47	41	51	67	44	33	47	27	50	28	60	56	53	50	65	55	62	48	51	41	48	58	58
DDX50	1	5	0	1	2	1	4	0	1	2	0	2	0	2	1	1	6	2	3	5	2	1	1	3	3	4
DDX52	0	0	0	0	0	0	0	0	0	0	0	0	0	0	0	0	0	0	1	0	0	0	0	0	0	1
DDX54	0	2	0	0	0	0	1	0	1	0	0	0	0	0	0	0	6	2	0	2	0	1	0	0	0	1
DDX56	1	2	0	0	1	1	5	0	0	0	0	1	0	2	0	0	2	0	0	2	0	1	0	4	0	2
DDX58	2	1	3	2	1	2	8	2	1	0	1	3	1	4	1	3	4	2	3	7	1	1	3	0	6	13
DDX6	10	24	7	5	9	19	22	6	6	4	3	6	2	9	17	10	10	16	15	18	19	12	5	3	10	17
DDX60	0	0	1	0	0	0	2	0	0	0	0	2	0	1	0	3	2	1	1	1	0	0	1	0	6	0
DECR1	16	28	18	19	26	10	24	18	14	21	23	20	21	20	10	16	23	16	20	18	12	25	20	18	17	15
DECR2	0	1	0	0	0	0	0	0	0	0	0	0	0	0	0	0	1	0	0	0	0	1	0	0	0	0
DEF6	2	0	2	2	2	0	2	4	2	2	1	4	1	3	2	3	2	3	2	2	3	2	3	2	1	1
DEFA1	63	17	12	20	23	22	18	18	19	18	19	45	12	19	15	26	10	20	28	27	28	12	14	19	15	30
DEFA1B	63	17	12	20	23	22	18	18	19	18	19	45	12	19	15	26	10	20	28	27	28	12	14	19	15	30
DEFA3	64	17	12	20	23	22	18	18	19	18	19	44	12	19	15	26	10	20	28	26	27	12	14	19	15	29
DEK	3	6	4	4	7	6	12	6	3	5	3	3	5	8	7	6	2	14	6	11	8	8	5	4	4	9
DENND4C	1	0	0	0	0	0	0	2	0	1	2	0	1	0	1	0	5	2	0	3	0	0	0	0	1	0
DENR	7	9	3	4	3	4	8	5	5	6	4	5	4	6	6	4	9	9	8	4	5	6	4	5	7	8
DEPDC1B	0	0	0	0	0	1	0	0	0	0	0	0	0	0	1	0	0	0	0	0	0	0	0	0	0	0
DEPDC5	0	0	1	0	0	0	0	0	0	0	0	1	0	0	0	0	0	0	0	0	0	0	0	0	0	0
DEPTOR	0	0	0	0	0	0	0	0	0	1	0	0	0	0	0	0	0	0	0	0	0	2	0	0	0	0
DERA	3	1	2	3	1	5	5	2	1	3	1	2	1	2	2	3	1	2	2	5	3	2	5	1	2	3
DERL1	1	1	1	1	1	2	1	3	0	1	2	1	0	1	2	2	1	2	0	1	1	1	0	1	1	1
DERL3	1	0	0	1	0	0	0	1	0	0	0	2	0	1	0	0	0	2	1	0	0	0	0	0	0	0
DES	25	27	52	77	65	23	16	54	61	87	81	63	138	108	52	59	25	23	35	7	17	32	66	34	53	19
DFFA	7	7	5	8	8	3	8	9	2	8	8	9	2	6	2	6	24	8	8	3	1	8	2	8	12	5
DFFB	0	0	0	0	0	0	0	0	0	0	0	0	0	0	0	0	0	0	0	0	0	0	0	0	2	0
DGKA	1	0	1	3	1	1	0	1	0	0	0	1	0	1	2	3	1	2	6	4	2	2	2	1	0	8
DGKE	2	2	3	2	2	4	2	2	0	4	2	3	2	1	2	2	4	2	2	2	3	3	2	3	1	3
DGKZ	0	0	0	0	0	0	3	1	0	0	0	0	0	0	0	1	0	1	0	0	0	0	0	0	0	0
DGLUCY	2	1	8	7	2	2	4	7	1	8	3	3	10	3	1	0	3	5	0	0	3	14	5	3	1	0
DHCR24	0	1	1	2	6	12	3	2	1	0	1	0	0	0	0	3	2	1	6	1	3	0	1	2	0	2
DHCR7	0	5	0	1	0	7	4	1	1	1	1	1	0	1	8	2	1	2	21	9	10	1	1	1	0	8
DHODH	0	0	0	0	0	0	0	0	0	2	1	2	0	0	0	0	1	1	0	0	0	2	0	0	1	0
DHPS	1	0	0	0	0	0	0	0	0	0	0	0	0	0	0	0	0	0	0	0	0	0	0	0	0	1
DHRS1	3	2	4	1	5	0	0	0	0	1	1	0	0	0	0	2	0	3	0	1	0	11	0	1	0	2
DHRS3	1	1	0	0	0	0	2	0	1	0	0	0	0	0	0	0	0	0	0	0	0	1	1	0	0	0
DHRS4	0	1	5	2	2	0	2	3	1	1	5	5	1	1	0	1	1	7	1	7	1	2	3	0	1	1
DHRS4L1	0	1	1	2	1	0	1	1	1	1	2	3	1	1	0	1	1	3	1	3	1	2	2	0	1	1
DHRS4L2	0	1	3	2	1	0	1	3	1	1	4	3	1	1	0	1	1	5	1	3	1	2	3	0	1	1
DHRS7	7	4	7	4	8	8	0	6	5	5	9	5	2	3	7	7	8	6	4	2	3	12	6	4	9	4
DHRS7B	0	3	2	0	1	0	0	1	0	2	0	0	1	0	0	0	4	0	0	3	0	0	0	0	2	0
DHRS9	0	0	0	0	0	0	4	0	0	0	0	0	0	2	0	1	0	0	0	0	0	0	1	0	0	0
DHTKD1	1	5	1	0	0	0	0	0	0	1	1	0	0	1	0	2	0	1	0	0	0	0	1	0	0	0
DHX15	18	30	21	23	19	26	37	22	21	25	21	27	13	27	21	25	31	35	29	25	26	33	21	30	35	37
DHX16	0	2	1	1	0	0	1	1	0	1	0	1	1	0	1	0	2	2	1	1	1	0	1	1	2	1
DHX29	1	1	0	0	0	0	0	1	0	0	0	1	0	1	1	0	1	0	0	1	0	3	0	0	0	1
DHX30	1	7	2	1	4	2	6	1	1	3	0	2	1	5	4	2	9	3	2	9	4	3	3	2	7	9
DHX33	0	0	0	0	0	0	1	0	0	0	0	0	0	0	0	0	0	0	0	1	0	0	0	0	0	0
DHX36	3	0	0	1	1	2	2	1	0	0	0	0	0	3	0	0	1	5	0	1	7	0	0	0	0	4
DHX37	0	0	1	0	0	0	0	0	1	0	0	0	0	0	0	0	0	0	0	1	0	0	0	1	0	0
DHX38	1	0	2	3	2	0	4	3	0	3	0	1	0	2	0	2	2	2	3	0	0	0	0	0	4	1
DHX40	0	0	1	0	0	0	0	0	0	0	0	0	0	0	0	0	0	0	0	1	0	0	0	0	0	0
DHX57	0	0	0	0	0	1	0	1	0	0	0	0	0	0	0	0	0	1	0	1	1	1	0	0	0	2
DHX8	0	1	1	1	0	0	1	1	0	0	0	0	1	0	1	0	2	2	0	2	1	0	1	1	2	2
DHX9	65	85	63	65	79	82	113	68	45	61	58	69	32	69	78	74	63	91	88	109	101	99	61	71	60	123
DIABLO	1	7	3	1	6	2	4	4	1	4	5	2	2	5	2	2	4	4	2	3	3	8	3	3	3	4
DIAPH1	16	9	8	12	10	7	7	6	5	6	7	6	5	8	7	11	32	18	10	12	10	12	11	7	13	10
DIAPH2	0	0	1	0	0	0	1	0	0	0	0	0	0	0	0	1	3	0	1	0	0	0	0	0	0	0
DIAPH3	0	1	0	0	0	0	0	0	0	0	0	0	0	0	0	0	0	0	0	0	0	1	0	0	0	0
DIDO1	1	2	1	3	0	1	2	1	0	1	1	2	0	2	2	3	1	1	1	3	0	3	1	3	1	0
DIMT1	0	1	1	0	0	0	1	1	0	0	0	0	1	0	1	0	0	2	0	2	1	0	1	0	1	1
DIP2A	0	1	0	0	0	2	1	0	0	0	0	0	0	1	0	1	0	1	1	1	0	0	0	0	0	1
DIP2B	1	5	0	1	0	8	4	0	0	3	0	0	0	6	4	2	1	2	4	9	6	0	0	0	1	9
DIP2C	0	0	0	0	1	1	0	0	0	0	0	0	0	0	0	0	0	0	0	0	1	0	0	1	0	0
DIS3	3	4	2	1	1	4	6	3	0	1	0	2	2	4	2	2	0	6	1	5	4	6	1	2	3	13
DISC1	0	0	0	0	0	0	0	0	1	0	0	0	0	0	1	0	0	0	0	0	0	0	0	0	0	0
DKC1	9	10	5	5	10	10	10	8	4	9	5	8	4	8	6	11	11	9	4	8	8	13	4	8	7	14
DLAT	9	13	9	10	20	5	12	10	12	12	17	10	11	11	4	7	18	15	11	13	12	14	9	12	9	15
DLC1	0	0	0	0	0	0	0	0	1	0	0	0	0	0	0	0	0	1	0	0	0	0	0	0	0	0
DLD	11	12	10	8	13	14	11	13	9	12	16	10	11	13	13	10	15	16	8	10	9	10	7	11	8	12
DLG1	14	2	4	4	0	15	12	2	0	2	4	1	0	6	7	6	0	8	18	15	14	4	2	2	1	8
DLG2	1	0	0	1	0	1	1	0	0	0	0	0	0	0	1	1	0	0	2	2	2	0	0	0	0	1
DLG3	0	0	3	0	0	0	2	1	0	0	0	0	0	0	1	0	3	3	0	1	0	0	0	0	0	0
DLG5	1	0	0	0	0	0	0	0	0	0	0	0	0	0	0	0	0	0	0	0	0	0	1	0	0	0
DLST	18	19	20	16	22	21	11	19	17	19	23	18	22	23	14	20	23	17	16	12	9	20	10	21	13	18
DMAP1	0	1	0	0	0	0	1	0	0	0	0	1	0	0	0	1	0	0	0	1	0	0	0	1	0	1
DMBT1	1	0	2	2	0	4	5	2	1	1	3	2	2	3	2	2	0	2	3	1	2	61	3	1	2	2
DMD	0	0	0	0	1	0	0	1	0	1	0	1	17	0	1	0	0	0	0	0	0	1	0	0	0	0
DMPK	0	0	0	0	0	0	1	0	0	1	0	0	1	0	0	0	0	1	0	0	0	0	0	0	0	0
DMTN	0	2	0	2	0	0	0	0	10	2	1	0	0	0	0	0	0	0	0	1	0	0	0	0	0	0
DMXL2	0	1	0	0	0	0	0	0	0	0	0	0	1	1	1	0	0	1	0	0	0	0	0	0	0	0
DNAAF5	0	1	0	0	2	1	1	0	1	1	2	0	1	2	1	0	5	0	0	2	2	1	3	3	4	1
DNAH10	0	1	0	0	0	0	0	0	1	0	0	0	0	0	0	0	1	0	0	0	1	0	1	0	0	0
DNAH11	0	0	0	0	0	1	0	0	0	0	0	1	0	0	0	0	1	0	0	0	0	0	0	1	0	0
DNAH14	0	0	1	0	1	1	0	0	0	0	0	1	0	0	0	1	1	0	0	0	0	1	0	1	0	0
DNAH17	0	0	1	0	0	0	0	0	1	0	0	0	0	0	0	0	0	1	1	0	0	1	0	1	0	0
DNAH5	0	1	0	0	0	1	0	0	1	1	0	0	0	0	0	1	0	0	0	0	1	0	0	0	0	0
DNAH8	0	0	1	0	0	1	1	1	0	0	0	0	0	0	0	0	1	0	0	0	0	0	1	0	1	0
DNAH9	0	0	1	0	0	0	0	0	0	0	0	0	0	0	0	0	0	0	1	1	0	1	0	0	0	0
DNAJA1	3	6	1	1	5	6	9	1	0	5	0	5	0	6	8	2	10	8	4	12	6	3	6	2	9	8
DNAJA2	1	8	2	3	5	4	7	4	1	1	1	3	3	5	4	3	5	9	7	9	4	5	4	1	11	11
DNAJA3	2	3	5	0	2	1	2	3	0	4	6	2	2	2	1	2	5	2	5	4	3	2	2	2	3	3
DNAJA4	0	1	0	0	0	0	2	0	0	0	0	0	1	0	0	0	0	2	0	1	0	0	0	0	0	1
DNAJB1	16	12	7	7	6	21	21	7	6	5	6	9	4	15	9	14	22	17	19	18	15	14	5	9	19	19
DNAJB11	14	6	5	9	10	21	14	11	4	6	3	12	1	8	11	15	15	12	15	19	10	7	11	11	7	16
DNAJB12	0	0	0	0	0	0	1	1	0	0	0	0	0	0	0	0	2	0	0	2	0	0	0	0	2	0
DNAJB2	2	2	1	0	0	0	0	1	1	2	0	0	0	0	0	2	0	0	1	0	1	1	0	1	0	1
DNAJB3	2	0	1	2	2	3	2	1	0	3	1	1	0	2	1	2	2	1	2	3	2	0	1	2	1	3
DNAJB4	4	1	1	4	1	10	2	1	0	0	1	1	4	3	2	1	3	6	1	3	3	2	1	2	1	2
DNAJB6	4	1	2	3	3	6	3	1	0	6	2	3	0	3	1	5	4	2	4	3	3	1	1	5	2	5
DNAJC1	3	4	2	1	1	1	1	3	0	1	1	5	0	4	2	2	2	4	2	0	1	1	1	2	2	2
DNAJC10	3	6	1	1	3	1	3	2	0	0	0	4	0	2	3	3	2	2	2	2	1	1	4	4	2	3
DNAJC11	1	7	3	2	4	1	2	1	0	4	2	2	2	3	0	2	1	5	3	3	1	4	1	1	2	3
DNAJC13	6	2	4	9	5	4	8	7	7	2	2	4	3	6	9	5	6	12	5	15	10	4	7	7	7	8
DNAJC19	0	0	0	0	0	0	0	0	0	0	0	0	0	0	0	0	0	1	1	1	0	0	0	0	0	2
DNAJC2	1	0	0	0	0	0	2	1	0	0	0	0	0	3	1	1	5	1	0	7	2	0	0	0	0	2
DNAJC21	0	0	0	0	0	0	3	0	0	0	0	0	0	0	0	1	1	0	1	2	0	0	0	0	0	0
DNAJC3	3	5	2	4	8	5	3	5	4	7	1	6	2	4	5	7	4	5	6	3	2	7	10	4	5	2
DNAJC30	0	0	0	0	0	0	0	0	0	0	0	0	1	0	1	0	0	0	0	0	0	0	0	0	0	0
DNAJC5	0	0	0	0	0	0	1	0	0	0	0	0	0	0	0	0	0	0	1	0	1	0	0	0	0	2
DNAJC7	5	8	1	3	2	4	8	8	1	3	2	2	0	3	5	7	5	7	9	7	6	3	4	4	9	9
DNAJC8	5	3	3	3	5	5	3	2	4	4	2	3	1	4	4	4	2	3	7	1	2	4	3	4	3	2
DNAJC9	1	5	0	1	3	0	4	1	1	1	0	1	0	4	1	2	4	2	1	6	1	1	1	1	2	3
DNASE1L2	0	0	0	0	1	1	0	0	0	0	0	0	0	0	0	0	0	0	0	0	0	0	0	0	0	0
DNASE1L3	0	0	0	0	11	0	0	1	6	2	1	4	0	0	0	0	0	0	2	0	0	0	0	0	1	0
DNASE2	1	1	2	2	0	2	1	3	2	3	3	2	0	2	3	1	2	6	5	3	2	2	2	1	0	3
DNHD1	0	1	0	0	0	1	0	1	0	1	0	0	0	0	0	2	0	0	2	0	0	0	0	0	0	0
DNM1	5	11	4	5	3	7	4	8	4	6	4	7	2	6	3	5	7	7	5	3	7	4	4	4	3	13
DNM1L	17	16	3	19	13	23	6	9	5	7	9	12	0	22	19	22	37	22	22	22	17	11	5	19	12	26
DNM2	28	18	18	25	32	19	15	24	18	24	20	24	6	24	14	28	36	33	21	14	17	29	16	19	15	33
DNM3	5	9	4	8	5	6	5	5	5	7	6	6	1	6	4	5	7	7	8	2	5	5	4	5	4	10
DNMBP	0	0	0	0	0	0	0	0	0	0	0	0	0	0	0	0	1	0	1	0	0	0	0	0	0	0
DNMT1	3	2	3	6	0	2	1	2	1	2	0	2	1	5	4	3	2	9	6	5	4	0	5	2	5	6
DNPEP	11	6	18	15	12	10	11	15	9	14	19	16	8	13	9	13	15	19	14	8	12	23	7	9	12	13
DNPH1	6	3	5	3	6	1	6	6	2	7	3	6	3	9	5	5	6	5	7	5	7	7	6	4	4	1
DNTTIP2	0	1	0	0	0	1	1	1	0	0	0	0	0	2	0	0	0	1	2	4	0	0	0	0	0	1
DOCK1	0	0	2	0	0	0	0	0	1	0	0	0	1	0	1	0	0	1	0	0	0	0	1	1	0	1
DOCK10	0	0	0	0	0	0	0	0	0	0	0	0	0	3	0	0	0	0	1	0	0	0	0	1	0	0
DOCK11	0	0	0	0	0	0	0	2	0	0	0	0	2	0	0	0	2	0	0	0	0	3	1	1	0	0
DOCK2	3	0	0	3	2	0	2	4	1	2	0	5	0	4	4	4	1	7	2	1	1	0	2	1	2	2
DOCK4	0	0	0	1	0	0	0	0	0	1	0	0	0	1	0	0	0	1	0	1	0	1	0	0	0	0
DOCK5	0	0	0	0	0	0	0	0	0	0	0	0	0	0	1	0	0	2	0	0	0	0	0	1	0	0
DOCK6	2	0	1	0	2	0	0	1	2	2	1	0	0	2	0	0	4	2	1	2	0	3	1	3	3	1
DOCK7	3	1	0	0	2	0	2	0	0	2	1	0	0	2	2	0	2	0	3	3	3	2	1	3	0	2
DOCK8	2	0	0	0	0	1	1	3	0	1	0	1	0	2	2	0	2	1	0	1	0	0	2	2	0	1
DOCK9	0	1	3	0	0	0	0	2	0	5	0	0	1	0	0	0	0	0	0	0	0	9	0	0	0	1
DOHH	1	1	0	0	0	2	0	0	0	1	0	0	0	1	0	3	1	1	2	0	0	0	0	0	0	0
DOK2	4	0	1	4	2	0	0	2	3	4	3	2	1	5	2	3	6	3	5	0	2	1	2	0	2	1
DOK3	2	0	1	1	0	0	2	3	0	0	1	4	0	5	2	1	1	6	6	2	1	1	2	1	1	4
DOPEY1	1	0	0	0	0	1	0	0	0	0	0	0	0	0	0	0	0	0	0	0	0	0	0	0	0	0
DOPEY2	2	1	1	0	0	0	0	1	0	0	1	1	0	1	0	0	2	0	0	2	0	0	0	1	0	0
DPF2	1	3	0	1	2	3	1	0	0	3	0	2	0	1	0	0	3	1	0	1	0	0	0	2	2	2
DPF3	0	0	0	0	0	0	0	0	0	1	0	0	0	1	0	0	0	0	0	0	0	0	0	0	0	0
DPH2	0	0	0	0	0	0	0	0	0	0	0	0	0	1	0	0	0	1	0	0	0	0	0	1	0	1
DPM1	3	5	3	1	3	2	4	2	1	2	3	3	1	4	4	5	1	5	6	4	4	4	2	4	3	1
DPM3	1	1	1	0	1	1	1	2	0	1	0	2	0	2	2	1	1	2	2	1	1	1	1	1	0	1
DPP3	22	27	13	13	22	15	23	14	6	10	8	17	6	16	17	25	16	28	17	10	17	21	15	20	7	11
DPP4	0	2	8	0	11	0	0	3	14	20	12	0	3	1	0	0	13	2	0	0	0	65	1	5	13	0
DPP7	19	6	1	11	28	6	6	6	23	21	14	11	1	14	3	8	5	15	11	14	11	21	10	6	11	7
DPP8	0	0	0	0	0	0	0	0	0	0	0	0	0	0	0	0	1	1	0	0	0	0	0	0	0	0
DPP9	2	0	2	1	2	3	2	2	1	0	1	2	0	0	2	1	7	2	2	3	2	0	1	1	2	2
DPT	5	1	10	14	8	1	1	13	8	9	23	5	14	14	13	9	1	4	6	5	6	6	7	11	6	3
DPY19L1	0	1	0	0	2	0	0	0	0	0	1	0	0	1	0	0	1	0	0	0	0	2	0	1	0	1
DPY30	5	1	2	4	3	2	6	3	1	3	5	5	3	4	4	3	5	5	4	4	4	5	3	2	4	3
DPYD	9	0	3	2	9	2	3	5	0	2	7	7	1	6	2	4	5	5	5	1	2	23	8	3	2	4
DPYSL2	72	125	98	95	108	54	36	97	91	154	127	99	56	77	65	62	72	67	69	33	50	94	86	88	80	51
DPYSL3	89	81	45	59	91	60	31	65	34	50	53	70	69	79	81	61	50	66	67	37	52	47	67	97	49	66
DPYSL4	3	1	1	1	2	0	0	2	2	1	1	1	1	1	0	0	0	2	1	0	0	0	1	1	0	1
DPYSL5	0	3	0	0	0	0	0	0	0	0	0	0	0	0	0	0	0	0	0	0	0	0	0	0	0	0
DR1	0	2	0	1	1	2	1	0	0	0	0	0	0	1	1	0	1	1	1	0	1	1	0	0	1	2
DRAP1	2	1	1	1	1	0	0	2	0	0	0	1	0	1	1	1	1	2	1	1	1	2	3	2	1	1
DRC1	1	1	0	0	0	0	0	0	0	0	0	0	0	0	0	1	0	0	0	0	0	0	0	0	0	0
DRG1	6	7	3	2	0	2	3	5	1	4	1	3	0	4	6	3	3	10	7	9	5	1	5	3	5	8
DRG2	3	1	1	1	0	3	4	0	0	0	0	4	0	2	2	2	0	2	3	2	2	0	1	0	2	3
DROSHA	0	0	0	0	0	0	0	1	0	0	0	0	0	0	0	1	0	0	0	0	0	0	0	0	0	0
DSC1	3	6	19	2	1	2	12	14	1	1	4	1	8	1	8	0	1	12	2	8	10	1	13	4	11	6
DSC2	24	0	1	2	3	8	3	0	0	0	0	0	0	5	2	0	0	1	11	2	3	1	0	4	0	5
DSC3	17	0	1	8	1	16	5	0	0	0	0	0	1	12	8	2	0	3	21	8	12	2	0	8	0	13
DSEL	0	0	0	0	1	0	0	0	0	0	0	0	0	0	1	0	0	0	0	0	0	0	0	0	0	0
DSG1	6	20	22	0	5	3	32	19	0	4	5	2	18	1	16	3	3	21	1	16	21	1	30	5	28	20
DSG2	27	6	1	14	34	34	41	6	6	8	13	2	0	21	30	7	23	19	32	42	34	12	10	29	16	56
DSG3	62	0	0	20	0	48	22	0	0	0	0	0	0	26	7	14	0	0	56	13	24	1	0	8	0	68
DSG4	1	2	0	0	0	0	0	0	0	0	0	0	0	0	0	0	0	0	0	0	0	0	0	0	0	0
DSP	398	176	86	142	117	419	310	94	64	55	87	26	46	309	164	190	13	171	227	270	324	82	107	199	158	389
DST	1	4	3	1	2	30	28	2	1	2	1	0	0	0	2	0	0	3	39	0	17	2	1	1	2	6
DSTN	14	19	21	14	24	23	22	14	13	20	14	15	6	14	12	16	16	11	16	11	14	12	15	13	17	14
DTD1	0	0	2	0	1	0	2	2	0	0	0	0	0	0	2	1	0	1	1	2	4	1	2	0	2	1
DTNA	0	0	1	0	0	0	0	0	0	1	1	1	3	1	0	0	0	0	0	0	0	0	0	0	1	0
DTNB	0	0	1	0	0	0	0	0	0	1	1	1	2	1	0	0	1	0	0	0	0	0	0	0	1	0
DTNBP1	0	0	1	0	0	0	3	0	0	0	0	0	0	0	1	0	0	1	0	0	0	2	2	1	0	1
DTX3L	6	0	1	12	3	3	9	2	2	3	1	3	2	3	5	7	5	12	2	6	0	8	1	5	2	2
DTYMK	3	13	1	3	3	3	2	3	4	3	5	3	0	3	2	4	3	3	4	3	6	2	3	3	5	6
DUSP23	4	4	5	2	6	2	4	7	1	2	1	9	3	2	5	1	8	8	3	8	5	11	4	3	2	5
DUSP3	6	4	8	5	9	4	5	8	6	6	3	5	5	7	6	3	8	8	5	8	5	5	8	9	4	7
DUT	2	2	4	5	3	7	4	2	3	3	3	3	3	8	3	2	2	15	9	12	6	4	4	5	12	5
DVL1	0	0	0	0	0	0	2	0	0	0	0	0	0	0	0	0	0	0	0	0	0	0	0	0	0	0
DVL2	0	0	0	0	1	2	0	0	0	0	0	0	0	0	0	0	0	0	0	0	0	0	0	0	0	0
DVL3	0	0	0	0	1	1	1	0	0	0	0	0	0	0	0	0	0	0	0	1	0	0	0	0	0	0
DYNC1H1	165	261	171	183	253	245	145	160	96	135	193	170	92	195	150	158	234	164	201	173	151	162	162	167	175	234
DYNC1I1	0	3	0	1	0	1	0	0	0	0	1	1	0	2	0	0	0	0	1	0	0	0	0	0	0	1
DYNC1I2	5	12	10	7	11	3	5	4	5	5	5	10	3	11	5	6	10	7	10	4	4	7	7	5	6	10
DYNC1LI1	2	2	3	2	3	3	4	5	2	3	1	3	2	4	5	4	9	5	7	3	3	3	2	2	3	9
DYNC1LI2	5	7	6	4	8	7	7	5	5	6	5	4	2	4	3	4	7	7	5	10	3	3	5	4	7	5
DYNC2H1	0	0	1	0	0	1	0	0	0	0	0	0	0	0	0	1	0	0	1	0	0	0	0	0	0	0
DYNLL1	15	17	18	9	14	18	15	12	6	12	9	6	6	11	13	12	14	15	16	14	11	9	10	13	14	16
DYNLL2	9	7	13	7	12	10	12	8	5	8	8	5	3	7	6	6	10	8	10	11	10	7	6	7	7	10
DYNLRB1	2	2	2	1	4	2	2	1	1	2	2	1	1	2	3	1	3	3	2	1	2	2	2	2	5	3
DYNLRB2	2	2	2	1	2	2	2	1	1	2	2	1	1	2	3	1	2	3	2	1	2	2	3	2	4	2
DYNLT1	0	1	2	3	4	6	3	1	1	2	2	4	1	3	1	1	0	2	1	1	1	2	2	3	3	2
DYRK1A	1	0	0	0	0	0	1	0	0	0	0	0	0	0	0	0	0	0	0	0	0	0	0	0	0	0
DYSF	8	5	9	4	3	4	1	11	2	6	10	14	17	6	2	7	9	4	3	10	8	7	11	4	3	7
E2F8	0	0	0	0	0	0	1	0	0	0	0	0	0	0	1	0	0	0	0	0	0	0	0	0	0	0
EARS2	0	0	0	0	0	0	0	0	0	0	0	0	0	1	0	0	0	1	0	0	0	1	0	0	0	0
EBNA1BP2	2	6	0	2	5	3	9	2	0	3	1	1	0	3	4	2	3	12	2	4	3	5	0	4	2	6
ECE1	0	1	0	0	0	0	1	0	0	0	0	1	0	0	0	5	6	0	0	0	0	0	0	0	2	0
ECH1	22	29	28	16	32	14	25	18	17	19	30	23	22	24	14	19	31	22	41	15	11	37	15	19	14	41
ECHDC1	3	2	10	4	6	5	5	9	7	11	7	10	1	4	5	5	6	5	5	3	1	7	5	6	3	3
ECHDC3	0	5	1	0	2	0	0	4	2	8	2	1	2	0	0	1	0	0	0	4	0	4	0	0	0	0
ECHS1	10	23	7	12	24	8	8	16	10	16	20	20	10	11	6	14	19	14	10	7	4	17	5	14	13	3
ECI1	11	23	17	12	10	8	17	15	16	14	20	14	7	11	12	12	7	16	18	20	10	18	15	11	12	8
ECI2	0	0	0	0	0	0	0	0	0	0	1	0	2	3	0	0	0	0	0	0	1	0	0	0	0	11
ECM1	6	4	5	3	6	11	8	7	11	4	8	7	5	7	6	4	11	2	5	7	10	2	5	11	3	8
EDC3	0	0	0	0	0	0	2	2	0	0	1	2	0	0	0	0	3	3	1	3	0	0	0	1	1	0
EDC4	3	8	2	5	4	4	8	2	2	2	2	0	1	5	5	2	6	10	2	8	5	2	2	2	7	3
EDEM2	1	0	0	0	0	0	0	0	0	0	0	0	1	0	0	0	0	0	0	0	0	0	0	0	0	0
EDF1	5	7	8	5	5	6	8	6	6	5	4	8	5	6	6	4	5	12	7	9	6	4	8	4	7	7
EDIL3	0	0	0	0	0	0	0	0	0	0	0	0	0	0	0	0	0	0	0	0	0	3	0	0	0	0
EEA1	13	3	6	11	10	8	15	7	3	5	2	8	7	12	15	10	8	15	9	8	5	11	10	12	4	4
EED	0	0	0	0	0	0	2	0	0	0	0	0	0	0	0	0	1	0	0	1	0	0	0	0	0	1
EEF1A1	140	95	113	127	132	140	141	107	65	93	84	127	65	129	117	123	156	114	150	96	121	96	92	108	96	135
EEF1A2	76	55	60	66	65	72	79	58	45	54	54	68	52	70	68	64	111	62	72	55	67	63	54	51	56	73
EEF1AKMT4	1	0	0	0	0	2	1	0	0	1	0	0	0	1	4	1	0	1	0	2	3	0	0	1	0	7
EEF1AKMT4-ECE2	1	0	0	0	0	2	1	0	0	2	0	0	0	1	3	1	0	1	0	2	3	0	0	1	0	6
EEF1B2	18	17	8	14	12	14	10	10	5	10	12	12	5	17	14	15	20	16	18	9	17	8	10	12	12	10
EEF1D	38	43	30	34	46	46	49	33	18	33	26	30	12	40	34	35	44	40	46	34	32	32	30	31	46	32
EEF1E1	1	0	0	0	0	1	2	0	0	1	0	0	0	2	2	0	0	2	1	4	1	3	0	0	2	3
EEF1G	75	56	37	55	51	81	62	53	30	35	28	55	22	72	56	68	75	63	72	47	68	42	42	63	57	65
EEF2	166	127	96	138	173	241	127	137	94	118	103	163	62	174	123	172	211	152	250	134	134	152	88	162	111	176
EEF2K	1	0	0	0	0	0	0	0	0	0	0	0	0	0	0	0	3	0	0	1	0	4	0	0	0	0
EEFSEC	1	0	1	1	0	0	4	1	1	0	0	1	0	0	0	0	0	1	0	2	0	0	2	0	1	0
EFCAB6	1	0	0	0	0	0	0	0	0	0	0	0	0	0	0	0	0	0	0	1	0	0	0	0	0	0
EFEMP1	30	7	32	36	55	15	18	29	21	30	43	32	33	34	38	36	9	14	13	15	11	50	35	32	25	18
EFEMP2	7	4	11	9	9	4	5	12	3	4	6	7	10	9	10	5	4	6	7	5	7	7	8	9	6	6
EFHD1	9	3	5	3	6	2	8	3	4	4	4	7	2	3	3	6	11	6	2	6	3	3	7	5	4	4
EFHD2	27	3	11	13	15	9	25	17	14	11	14	18	5	16	14	18	36	23	10	21	17	9	21	14	14	17
EFL1	1	0	1	0	0	2	1	1	0	0	1	0	0	0	0	1	2	2	0	2	0	0	0	0	0	0
EFNB1	0	0	1	1	0	0	1	0	0	1	0	0	0	0	0	0	4	0	1	0	0	0	0	0	0	0
EFR3A	0	0	0	0	0	1	0	0	0	0	0	0	0	0	0	0	6	0	0	0	0	0	0	0	0	0
EFTUD2	12	19	16	12	21	17	25	19	11	16	6	16	6	24	17	14	34	19	29	34	24	16	9	19	21	33
EGF	0	0	0	0	0	1	0	0	0	0	1	0	0	0	0	0	0	0	1	0	0	0	0	0	0	0
EGFL7	0	0	0	1	2	0	0	0	0	6	3	0	0	0	0	0	0	0	0	4	0	0	0	0	0	0
EGFR	9	2	1	6	6	23	7	3	4	6	3	0	2	3	5	13	6	1	24	5	10	5	85	9	7	51
EGLN1	1	0	0	0	0	1	1	1	0	0	0	0	0	0	0	0	0	2	1	0	2	0	0	0	0	1
EHBP1	0	0	0	0	0	1	0	0	0	0	0	0	0	1	0	0	0	1	1	1	0	0	0	0	0	1
EHBP1L1	2	0	0	5	2	2	3	4	4	0	1	4	0	8	2	2	4	5	1	3	0	1	2	1	3	5
EHD1	24	10	37	28	20	16	21	31	17	47	28	26	11	18	25	24	22	12	14	16	14	12	18	16	24	22
EHD2	22	8	70	58	40	24	13	47	44	97	82	33	26	36	24	29	29	17	15	8	13	24	24	29	27	10
EHD3	11	14	26	19	12	11	11	13	15	33	20	17	7	9	13	16	18	5	6	8	9	12	8	11	11	8
EHD4	17	17	27	28	18	14	11	20	23	32	27	26	13	16	16	20	27	14	17	11	14	30	21	21	22	18
EHHADH	1	0	0	0	0	1	2	1	2	1	2	0	0	0	3	1	2	1	0	3	1	0	3	0	1	3
EI24	0	1	0	1	0	1	1	0	1	1	0	0	0	0	0	2	0	0	1	1	1	2	0	0	0	1
EIF1	2	0	1	1	1	0	3	3	0	0	0	0	0	0	3	2	0	4	1	2	3	0	2	0	1	2
EIF1AX	7	6	7	11	5	9	10	8	7	4	4	8	4	8	7	7	6	15	7	8	12	6	7	5	6	8
EIF1AY	7	6	7	11	5	9	10	8	7	4	4	8	4	8	7	7	6	14	7	8	10	6	7	5	6	8
EIF1B	0	0	1	0	1	0	3	2	0	0	0	0	0	0	3	2	0	3	1	1	2	0	2	0	1	2
EIF2A	5	5	0	3	3	6	7	4	2	3	2	2	0	6	3	3	7	18	5	4	7	2	1	4	5	11
EIF2AK1	0	0	0	0	0	0	0	0	0	0	0	1	0	0	0	0	0	0	0	0	0	0	0	0	0	1
EIF2AK2	4	3	4	5	5	10	22	3	2	3	3	5	1	5	6	6	5	9	7	14	5	4	6	3	11	10
EIF2AK4	0	0	0	0	0	0	0	0	0	0	0	0	0	0	0	0	1	2	0	0	1	0	0	0	1	2
EIF2B1	1	0	0	0	0	0	1	0	0	0	0	1	0	0	0	1	3	2	0	1	0	1	0	1	0	5
EIF2B2	2	3	2	1	0	3	3	3	0	0	0	3	0	2	2	1	2	4	3	2	2	3	0	4	4	3
EIF2B3	0	1	0	0	0	6	0	2	0	0	0	1	0	0	0	1	2	1	0	0	1	1	1	0	2	3
EIF2B4	4	2	1	3	0	5	5	0	0	0	1	2	0	3	2	2	1	6	3	2	1	1	0	3	2	3
EIF2B5	1	0	0	2	0	2	2	1	0	0	0	0	0	0	1	1	0	1	1	1	1	0	1	2	1	2
EIF2D	0	0	0	0	0	0	0	0	0	0	1	0	0	2	0	0	0	4	0	2	2	2	0	1	0	0
EIF2S1	18	14	11	11	9	19	17	16	5	5	7	19	4	14	11	13	11	23	13	19	17	11	13	10	17	18
EIF2S2	14	8	13	10	10	13	14	7	3	9	6	11	5	9	9	11	8	21	10	10	10	7	13	10	13	17
EIF2S3	11	15	17	14	11	18	17	14	9	9	11	20	6	13	12	17	23	26	16	15	16	6	13	6	18	27
EIF3A	56	61	35	49	48	70	51	47	34	49	28	54	20	74	54	63	87	70	79	43	37	56	37	62	62	71
EIF3B	15	9	6	10	13	17	19	11	3	8	6	7	3	15	14	10	23	21	13	17	14	16	9	13	21	25
EIF3C	16	22	13	16	15	30	27	22	12	18	7	15	7	18	19	21	21	28	26	27	20	20	12	25	31	27
EIF3CL	16	22	13	16	15	30	27	22	12	18	7	15	7	18	19	21	21	28	26	27	20	20	12	25	31	27
EIF3D	12	7	9	4	6	11	15	9	4	6	5	6	6	14	10	7	16	13	12	9	8	15	8	11	13	18
EIF3E	14	19	10	10	18	24	20	10	7	13	13	12	2	11	11	18	24	17	19	10	10	17	12	14	20	18
EIF3F	8	8	8	9	10	19	14	7	5	10	5	12	1	16	9	13	18	11	15	14	8	12	5	14	14	18
EIF3G	6	4	5	6	6	9	6	2	2	6	6	4	3	6	7	8	13	8	7	6	3	4	2	6	5	7
EIF3H	4	2	1	3	6	7	3	5	0	2	1	3	0	3	3	3	3	2	5	2	4	2	1	3	5	5
EIF3I	9	7	12	12	8	14	16	12	3	9	6	7	3	9	13	7	17	17	8	18	17	7	13	9	23	20
EIF3J	1	3	1	1	1	5	3	2	1	2	1	1	1	1	2	2	5	8	3	2	4	4	1	3	1	1
EIF3K	4	3	4	2	4	6	5	2	3	1	3	1	4	3	4	4	4	3	6	5	4	4	3	4	3	8
EIF3L	13	16	7	16	20	17	16	11	9	14	8	14	3	16	15	22	18	17	21	12	13	18	10	15	14	20
EIF3M	3	2	1	1	2	4	4	3	0	0	0	0	0	2	4	2	3	2	3	4	4	3	2	0	4	7
EIF4A1	68	69	44	62	64	120	83	63	38	53	47	66	31	58	69	88	107	84	86	70	58	71	50	73	77	104
EIF4A2	54	31	34	46	42	70	54	41	26	35	27	41	21	38	47	50	53	55	57	52	42	50	31	41	40	72
EIF4A3	25	20	21	23	28	40	38	26	12	22	17	28	11	26	28	35	46	42	30	35	33	32	24	17	26	44
EIF4B	12	8	3	9	6	16	17	7	4	11	6	9	2	18	6	12	13	21	16	14	6	10	3	7	12	13
EIF4E	4	7	3	5	4	5	6	2	4	5	4	5	2	6	2	5	8	5	7	4	3	5	5	3	5	2
EIF4EBP1	0	0	0	2	0	0	0	0	0	0	0	0	0	1	2	1	0	2	0	0	1	0	0	0	0	0
EIF4ENIF1	0	2	0	0	0	0	0	0	0	0	0	0	0	1	1	0	1	0	2	0	1	0	0	0	0	0
EIF4G1	50	28	16	37	41	71	54	31	22	29	15	33	9	50	51	35	81	59	45	51	38	29	31	32	33	73
EIF4G2	10	8	6	7	5	26	16	5	0	6	4	5	3	10	10	6	13	11	12	8	12	7	6	5	10	14
EIF4G3	8	6	2	10	8	11	10	7	4	6	2	7	1	10	9	7	14	14	12	12	8	7	8	7	9	14
EIF4H	16	8	11	8	10	12	10	7	6	9	9	9	3	12	9	13	19	9	13	6	7	8	4	9	7	7
EIF5	11	6	6	9	5	11	8	8	5	8	7	8	6	6	7	6	8	13	8	10	11	4	8	11	5	11
EIF5A	21	23	22	24	22	49	25	24	11	25	18	27	12	22	23	29	38	30	33	25	25	32	15	21	22	30
EIF5A2	14	13	11	14	13	27	18	15	8	16	9	15	6	14	18	19	23	24	23	20	16	23	11	12	16	23
EIF5AL1	18	18	17	20	15	41	21	21	7	20	13	22	11	14	17	24	29	25	29	21	20	27	11	18	18	26
EIF5B	7	6	0	1	7	2	8	3	2	3	2	5	0	5	2	7	21	7	10	11	6	6	3	5	4	8
EIF6	9	9	7	7	11	13	10	7	5	5	2	4	4	12	5	9	13	10	11	11	4	9	8	3	8	11
EIPR1	1	1	2	1	1	1	2	1	1	1	0	1	0	3	1	1	1	3	1	0	3	1	2	1	1	1
ELAC2	0	1	0	0	0	1	0	1	0	0	0	0	0	1	1	1	0	1	0	4	0	1	1	0	0	0
ELANE	32	7	3	18	0	27	15	7	4	3	0	26	0	5	5	24	0	7	19	24	17	0	3	10	3	28
ELAVL1	13	18	18	17	19	20	18	18	11	20	17	16	8	24	16	18	21	23	19	22	19	16	10	19	18	27
ELFN1	0	0	0	0	0	0	1	0	0	0	0	0	0	0	0	0	0	0	1	0	0	0	0	0	0	0
ELMO1	5	1	4	7	1	3	2	8	2	2	1	5	1	4	6	3	3	9	7	3	3	2	5	6	3	4
ELMO2	2	0	4	3	0	1	1	2	1	2	0	4	1	4	4	1	3	6	3	2	0	1	3	2	2	2
ELMOD1	1	0	0	0	0	0	0	0	0	0	0	0	0	0	1	0	0	0	0	0	0	0	0	0	0	0
ELMOD2	0	1	1	0	0	1	2	1	0	1	1	1	1	0	2	1	1	2	1	1	2	1	2	1	0	2
ELMSAN1	0	1	0	0	0	0	0	0	0	0	0	0	0	0	0	0	1	0	0	0	0	0	0	0	0	0
ELN	1	0	1	2	12	0	0	3	3	3	6	2	2	2	0	2	0	0	4	0	0	0	5	0	3	0
ELOA	0	1	0	0	0	0	0	0	0	0	1	0	0	0	0	0	0	0	0	1	0	2	1	0	0	1
ELOB	6	5	4	6	7	5	3	2	3	5	4	4	0	2	3	7	11	6	4	4	3	6	5	6	4	6
ELOC	5	4	4	4	6	5	6	3	2	5	5	4	2	8	4	4	16	7	5	5	6	7	3	2	4	4
ELP1	0	0	1	0	2	0	3	0	0	0	0	2	0	0	2	2	2	2	0	4	1	0	0	0	0	2
ELP3	1	0	0	1	1	1	0	0	0	1	0	0	0	2	0	0	0	4	1	2	1	1	0	1	0	1
EMB	0	0	0	0	0	0	0	0	0	0	0	0	0	0	0	0	1	0	0	0	0	1	0	0	0	0
EMC1	3	3	1	3	1	1	4	4	2	2	2	3	1	6	2	2	7	3	5	3	3	1	3	3	2	4
EMC2	2	4	5	1	2	1	2	4	1	1	4	3	0	5	2	2	4	2	6	2	2	2	3	2	3	2
EMC4	0	1	1	2	0	0	1	0	0	0	0	0	0	0	1	0	1	1	1	1	0	0	0	0	2	1
EMC6	1	2	1	0	0	1	0	1	1	1	1	1	1	0	0	1	1	0	2	2	0	0	1	1	1	1
EMC7	1	1	2	2	2	1	1	4	1	2	2	1	0	2	1	2	2	2	4	2	1	1	2	2	2	2
EMD	7	9	10	7	9	4	7	9	6	11	8	8	6	12	8	11	17	14	11	10	8	12	6	10	4	6
EMG1	2	0	0	0	1	2	1	0	0	1	0	0	0	1	0	0	1	2	1	1	1	0	0	1	0	2
EMILIN1	89	32	75	73	101	81	33	97	59	83	106	84	79	103	85	81	36	58	75	47	68	74	93	95	59	69
EMILIN2	1	4	0	2	2	0	0	2	0	0	1	1	6	3	4	1	17	5	0	3	4	0	7	3	4	5
EML1	0	0	1	1	0	0	0	1	0	3	2	0	0	1	1	0	0	0	0	1	0	0	0	0	0	0
EML2	16	8	10	12	6	9	13	7	2	8	4	12	3	11	8	5	11	9	11	15	5	23	7	5	1	10
EML3	1	0	3	1	4	3	6	5	1	3	2	3	0	3	4	3	3	7	3	3	2	3	5	2	3	2
EML4	13	6	18	14	18	14	29	15	9	17	20	12	5	9	15	25	21	14	8	19	14	12	17	10	13	14
EML6	0	0	0	0	0	0	0	0	0	0	0	1	0	0	1	0	0	0	0	1	0	0	0	0	0	0
ENAH	4	1	2	4	8	19	3	2	0	1	2	1	0	2	0	1	6	2	1	4	0	1	1	3	1	0
ENDOD1	8	8	7	4	11	9	6	4	8	8	6	1	3	7	6	6	14	4	4	4	8	16	4	9	8	11
ENDOG	0	0	0	0	0	0	0	0	0	0	0	0	0	2	0	0	2	0	0	3	0	0	0	0	0	0
ENG	1	4	2	4	3	1	0	3	0	2	1	1	0	2	0	1	1	1	0	0	0	5	1	3	1	0
ENKUR	0	0	0	0	0	0	0	0	0	1	0	0	0	0	0	0	0	0	0	1	0	0	0	0	0	0
ENO1	315	216	201	258	365	223	160	175	162	196	334	230	132	203	133	214	283	202	297	134	176	381	185	222	215	183
ENO2	53	42	38	23	96	38	22	26	25	27	58	25	29	20	19	35	52	35	43	22	35	66	31	34	38	29
ENO3	48	33	33	29	86	36	22	26	27	29	54	32	113	21	25	35	40	34	39	23	32	52	36	34	38	25
ENOPH1	0	2	0	0	0	0	0	0	0	0	0	0	0	0	0	0	2	0	2	0	0	1	0	0	0	0
ENPEP	0	3	1	2	0	0	0	2	1	2	1	1	0	0	1	1	0	1	0	0	0	1	1	1	2	1
ENPP1	0	4	0	0	0	0	0	0	0	0	0	0	0	0	0	0	0	0	0	0	0	0	0	0	0	0
ENPP6	0	3	0	0	0	0	0	0	0	0	0	0	0	0	0	0	0	0	0	0	0	0	0	0	0	0
ENSA	3	3	3	1	1	4	4	1	0	2	1	1	2	1	1	2	3	3	4	2	2	4	1	2	3	2
ENTPD1	3	5	6	5	3	1	4	7	1	2	3	7	2	4	5	2	0	6	2	2	3	0	7	5	6	1
ENY2	0	1	0	2	2	1	3	0	0	1	1	1	0	1	1	2	1	2	0	2	1	1	0	1	3	0
EOGT	0	0	0	0	0	1	0	0	0	1	1	1	0	1	2	0	1	0	0	0	0	0	1	1	1	0
EP300	0	0	0	1	0	0	1	1	2	1	0	0	0	0	0	2	1	0	1	2	1	0	1	1	0	0
EP400	0	0	1	0	0	0	0	0	0	0	0	0	0	1	0	0	0	0	1	0	0	0	0	0	0	1
EPB41	0	2	1	9	0	0	1	2	20	4	5	4	0	0	0	0	2	2	1	2	2	1	0	1	0	5
EPB41L1	2	2	3	2	1	0	4	3	1	2	3	1	1	2	0	1	1	2	5	14	0	5	1	1	2	2
EPB41L2	24	13	19	19	23	6	1	23	8	32	19	26	10	19	21	13	11	13	33	8	15	14	10	16	10	12
EPB41L3	0	16	0	1	1	0	2	0	0	0	0	2	1	0	2	1	0	0	0	0	0	0	0	0	0	1
EPB42	1	2	4	7	2	1	0	3	24	5	3	1	2	2	2	4	3	1	3	0	3	0	2	1	2	2
EPCAM	0	11	1	0	0	0	1	0	0	1	2	0	0	1	1	0	6	2	0	6	0	2	0	0	2	2
EPDR1	0	4	0	1	0	0	0	4	2	3	6	1	1	0	0	0	3	2	0	2	1	1	6	1	2	0
EPHA2	0	0	0	0	0	1	0	0	0	0	0	1	0	0	0	0	0	0	1	0	0	0	0	0	0	0
EPHB3	0	1	0	0	0	2	0	0	0	0	0	1	0	1	0	0	0	1	0	2	1	0	0	0	0	1
EPHB4	0	0	1	0	0	1	1	0	0	0	0	1	0	0	0	0	0	1	0	0	0	0	2	0	0	0
EPHX1	14	44	35	56	30	74	15	42	41	80	57	36	34	47	38	30	49	55	36	43	31	76	21	13	44	15
EPHX2	1	1	3	1	1	0	0	0	1	3	3	3	0	0	1	2	2	1	1	1	0	4	1	1	1	0
EPM2AIP1	0	0	2	0	0	0	1	1	0	1	0	1	0	1	1	0	0	1	0	0	0	4	1	1	0	1
EPN1	1	1	2	0	2	0	1	1	0	0	2	2	0	5	2	0	2	3	3	2	1	3	1	1	0	0
EPN2	0	0	0	0	0	0	0	0	0	0	0	0	0	0	0	0	3	0	0	0	0	0	0	0	1	0
EPN3	1	0	1	0	1	0	0	0	0	0	0	0	0	1	1	0	2	1	1	1	1	1	1	0	0	0
EPPIN-WFDC6	1	0	0	0	0	0	0	0	0	0	0	0	0	0	0	0	0	0	0	0	0	0	0	0	0	1
EPPK1	81	47	22	69	127	55	39	26	54	44	39	34	18	36	17	61	63	44	29	19	21	57	19	48	61	14
EPRS	28	36	19	27	30	50	36	28	14	19	19	15	6	37	20	21	51	41	35	45	28	40	17	27	22	30
EPS15	2	1	2	2	1	1	1	3	2	3	1	2	0	3	1	1	3	3	2	1	1	1	1	2	2	1
EPS15L1	5	3	3	5	5	2	2	4	5	7	4	6	1	5	5	4	4	5	5	3	4	2	5	4	1	3
EPS8	0	10	1	1	5	0	0	2	6	14	3	1	0	2	3	0	13	7	0	6	11	21	3	0	1	2
EPS8L1	4	0	0	0	0	0	6	0	0	0	0	0	0	0	0	1	0	0	0	0	0	4	0	0	1	0
EPS8L2	8	3	2	2	7	4	2	4	6	8	5	2	0	5	1	4	8	3	1	4	1	11	2	1	6	0
EPX	63	5	13	47	127	48	49	22	24	53	13	70	7	37	73	71	50	34	42	12	144	17	18	27	28	42
ERAP1	1	1	5	9	18	3	4	3	12	11	13	18	4	17	13	17	3	12	3	7	4	3	14	10	3	3
ERAP2	0	0	0	0	2	0	2	5	0	0	1	0	0	0	0	7	7	4	4	3	2	3	5	1	5	1
ERBB2	0	0	0	0	2	0	0	0	1	0	0	1	0	0	0	1	2	0	0	0	0	3	3	0	0	3
ERBB4	0	0	0	0	0	0	1	0	1	0	0	1	0	0	1	1	0	1	0	1	1	1	4	0	1	4
ERBIN	0	0	0	0	1	0	0	0	0	0	0	0	0	0	0	0	1	0	0	0	0	1	0	0	0	0
ERC1	1	3	1	1	3	0	3	0	0	1	0	2	1	0	1	0	1	2	0	2	1	2	2	2	0	4
ERC2	0	1	1	0	2	0	1	0	0	0	0	1	1	0	1	0	1	0	0	1	1	1	1	0	0	2
ERCC2	0	0	0	0	0	0	1	0	0	0	0	0	0	1	0	0	0	0	0	1	2	0	0	0	0	1
ERCC6	0	0	0	0	0	0	0	0	0	1	0	0	0	0	0	0	0	0	1	0	0	0	0	0	0	0
ERCC6L	0	0	0	0	0	0	0	0	1	0	1	0	0	1	0	1	0	0	1	1	0	0	0	0	0	0
ERF	0	0	0	0	0	0	0	0	0	0	0	0	0	0	0	0	0	0	2	0	0	0	0	0	0	0
ERGIC1	6	16	10	7	10	5	6	8	3	7	12	7	5	4	7	5	7	12	7	2	5	26	11	3	5	4
ERGIC2	0	1	0	0	0	1	0	1	0	0	0	1	0	1	0	0	2	0	1	0	0	1	0	0	1	0
ERGIC3	0	1	0	0	1	1	0	1	0	1	0	1	0	0	0	1	2	3	1	2	0	1	0	0	1	2
ERH	17	10	6	13	16	11	15	12	6	12	7	13	4	13	9	11	10	22	19	18	12	15	9	11	12	19
ERI1	0	0	0	0	0	0	0	0	0	0	0	0	0	1	0	0	0	0	0	0	0	0	0	0	1	0
ERI3	0	0	0	0	1	0	0	0	0	1	0	1	0	1	0	0	1	0	0	0	0	1	0	1	0	1
ERLEC1	1	0	0	0	0	1	1	0	1	1	0	0	0	1	0	1	2	1	0	1	0	0	1	1	0	0
ERLIN1	3	4	2	1	3	4	3	2	2	4	3	4	2	3	2	6	8	3	2	6	5	7	4	2	3	5
ERLIN2	2	5	2	1	6	3	4	2	2	3	3	5	2	3	2	5	5	6	3	5	7	7	4	1	3	4
ERMN	0	2	0	0	0	0	0	0	0	0	0	0	0	0	0	0	0	0	0	0	0	0	0	0	1	0
ERMP1	4	8	2	5	1	13	15	5	1	2	4	10	0	11	6	4	2	9	10	34	12	2	1	1	6	8
ERN2	0	0	0	0	0	1	0	0	0	0	0	0	0	0	0	0	0	0	1	0	1	0	0	0	0	0
ERO1A	75	24	27	14	56	59	18	27	11	10	29	19	10	13	8	30	31	23	34	23	26	26	21	28	26	25
ERO1B	4	1	1	0	5	3	1	1	0	1	2	1	0	0	0	1	1	2	2	1	1	2	1	0	3	1
ERP29	17	17	20	15	17	19	18	17	14	18	14	26	9	19	23	17	41	26	28	19	14	22	9	15	15	16
ERP44	18	21	12	28	20	20	14	24	9	20	17	26	9	24	21	20	26	21	19	27	14	23	20	22	12	18
ESAM	0	0	4	1	0	0	0	3	0	1	2	1	0	0	0	0	0	0	0	0	0	0	0	0	0	0
ESD	18	8	11	21	20	14	6	13	14	23	19	15	13	20	6	19	8	14	17	12	8	24	8	12	10	14
ESPN	0	0	0	0	0	1	0	0	0	0	1	0	0	0	0	0	0	0	0	0	0	0	0	0	0	0
ESR1	0	0	0	2	0	0	0	0	0	1	0	1	0	0	0	0	0	0	0	0	0	0	0	0	0	0
ESRP1	5	8	0	2	0	9	16	1	1	3	1	0	0	6	2	5	8	4	2	12	7	4	1	0	6	10
ESRP2	2	5	0	0	0	3	6	0	0	3	1	0	0	1	0	1	4	2	2	5	2	2	1	0	3	2
ESYT1	28	18	22	23	52	31	16	30	35	38	50	33	19	32	18	28	68	22	35	15	20	43	22	20	31	22
ESYT2	7	5	6	6	13	5	3	7	5	11	12	4	6	7	4	5	24	3	4	2	6	16	7	6	7	5
ETF1	9	5	6	6	4	4	7	8	4	5	3	6	5	5	7	5	12	5	14	7	5	11	6	6	5	7
ETFA	21	18	18	19	22	24	29	16	16	21	28	21	13	23	13	23	29	28	27	33	15	30	15	15	14	6
ETFB	18	17	23	18	20	17	23	21	16	19	21	20	17	29	13	23	28	32	24	31	22	32	22	14	21	5
ETFDH	2	2	7	0	4	0	1	3	1	4	3	1	3	3	1	1	1	3	2	2	1	4	3	1	0	1
ETHE1	11	4	10	8	12	6	10	7	6	6	7	7	5	11	5	9	5	10	18	13	6	11	10	7	7	5
EVC	0	0	0	0	0	0	0	0	0	0	0	1	0	0	0	0	0	0	0	0	0	0	1	0	0	0
EVI2B	1	0	0	0	0	0	0	1	0	0	0	1	0	0	2	2	2	4	1	1	2	0	1	0	0	0
EVL	7	0	4	8	8	1	1	6	7	6	3	7	5	8	7	6	2	9	6	0	1	2	5	3	4	5
EVPL	34	5	54	16	51	0	28	24	63	77	75	8	4	22	1	19	22	0	6	14	9	141	24	4	8	3
EVPLL	2	0	6	2	6	0	3	1	3	4	4	0	0	0	0	2	2	0	0	1	0	9	2	0	1	0
EWSR1	7	14	5	7	8	10	15	7	7	8	6	8	2	11	8	13	13	12	11	10	8	13	7	8	8	7
EXD2	3	1	1	0	1	1	1	1	1	0	1	3	0	2	1	6	2	1	1	1	1	0	0	1	1	2
EXOC1	1	2	1	1	1	1	2	0	0	1	1	1	0	3	1	1	3	1	2	1	2	1	1	1	0	1
EXOC2	1	0	1	2	1	0	4	2	0	0	1	2	0	0	0	0	5	1	1	2	1	2	2	1	0	1
EXOC3	1	3	2	2	3	2	5	2	1	1	1	1	0	1	2	2	1	2	2	2	3	3	2	1	3	1
EXOC3L4	0	1	0	0	0	0	0	0	0	1	0	0	0	0	0	0	0	0	0	0	0	1	0	0	0	0
EXOC4	2	4	4	1	4	1	5	2	1	2	3	0	0	1	0	2	7	1	2	2	4	2	4	1	1	5
EXOC5	1	0	0	0	1	4	1	3	1	0	1	1	0	2	2	2	1	1	1	2	4	3	3	1	1	1
EXOC6	0	0	0	0	0	0	0	0	1	0	0	0	0	0	0	1	0	0	0	0	0	0	0	0	0	1
EXOC6B	1	0	0	0	1	0	1	1	0	0	0	0	0	0	2	0	0	1	1	0	1	0	2	0	1	1
EXOC7	1	1	1	0	2	2	2	2	1	0	2	1	0	1	2	2	6	3	1	3	1	2	1	1	3	2
EXOC8	3	4	5	1	2	6	6	4	4	3	2	3	0	2	2	2	7	4	4	4	4	4	6	0	2	3
EXOSC10	1	1	0	0	0	0	1	1	0	0	0	0	0	0	0	1	0	0	0	0	0	0	0	1	0	2
EXOSC2	0	0	0	0	0	0	1	0	0	0	0	1	0	0	0	1	0	1	0	0	1	0	0	0	1	1
EXOSC4	2	2	1	1	2	1	3	1	1	1	0	0	0	2	2	3	3	4	3	5	2	3	2	1	5	9
EXOSC6	1	1	1	1	1	2	1	0	1	0	1	0	0	1	0	1	1	3	3	2	2	2	0	1	4	2
EXOSC7	2	1	0	1	1	0	2	1	0	1	0	2	0	2	2	2	0	2	1	1	4	2	0	1	2	2
EXOSC9	0	1	1	0	0	0	1	0	0	0	1	1	0	0	0	0	0	2	1	0	1	0	0	0	1	1
EZR	94	63	114	83	157	83	88	95	73	98	95	85	47	106	68	101	121	68	89	59	66	73	84	67	93	63
F11R	2	3	2	5	2	14	5	2	0	9	3	0	0	1	2	1	4	3	8	4	0	4	0	0	0	2
F12	2	2	7	3	5	2	1	5	2	0	1	9	6	4	3	2	2	0	0	1	2	5	2	3	0	3
F13A1	16	1	8	42	58	11	6	32	28	49	29	63	54	39	43	43	112	18	39	20	49	13	40	23	33	19
F2	10	45	16	25	14	13	10	17	13	20	23	44	25	17	36	19	26	7	18	25	35	24	14	17	16	34
F8A1	0	0	0	0	0	0	0	0	0	2	0	1	0	0	0	0	3	1	1	1	0	1	0	0	1	0
F8A2	0	0	0	0	0	0	0	0	0	2	0	1	0	0	0	0	3	1	1	1	0	1	0	0	1	0
F8A3	0	0	0	0	0	0	0	0	0	2	0	1	0	0	0	0	3	1	1	1	0	1	0	0	1	0
F9	0	1	2	0	0	0	0	0	0	0	0	0	0	0	0	0	0	0	1	1	2	0	1	0	1	1
FA2H	0	2	0	0	0	0	0	0	0	0	0	0	0	0	0	0	0	0	0	0	0	0	0	0	0	0
FAAH	0	0	1	0	0	0	0	1	0	0	0	0	1	0	0	0	0	0	0	0	0	0	0	0	0	0
FABP3	3	3	1	0	12	1	0	10	7	6	6	0	23	4	1	1	4	4	5	0	0	2	1	1	3	0
FABP4	2	2	4	4	4	0	0	4	6	3	15	2	12	2	0	0	2	1	3	0	0	1	2	2	4	0
FABP5	225	12	19	51	15	139	80	29	28	29	24	35	9	14	21	21	2	29	21	18	37	52	13	14	26	17
FABP7	0	4	0	0	0	0	1	0	0	0	0	0	0	0	0	0	0	0	0	0	0	0	0	0	0	0
FADD	0	1	1	0	2	2	0	1	0	0	0	0	0	1	0	1	2	1	3	0	0	2	0	1	0	1
FADS1	0	0	0	0	0	2	0	0	0	0	0	0	0	0	0	0	0	0	0	0	0	0	0	0	0	0
FADS2	0	2	0	0	0	6	0	0	0	0	0	0	0	1	2	0	0	0	0	0	0	0	1	0	0	1
FAF1	0	0	1	0	1	1	3	1	0	0	0	0	1	0	2	1	1	2	0	1	1	1	1	1	3	1
FAF2	5	3	5	10	12	5	3	3	6	6	5	6	1	6	4	5	11	7	6	2	3	12	6	6	2	2
FAH	3	0	5	5	2	6	6	3	4	5	2	2	1	3	1	4	15	15	4	5	2	12	3	3	2	2
FAHD1	1	2	3	1	3	2	4	4	1	3	7	2	2	5	4	2	3	4	3	5	2	5	5	6	4	2
FAHD2A	1	4	3	1	1	0	1	2	2	1	1	3	1	2	1	1	2	2	1	5	4	5	3	1	2	2
FAM103A1	0	1	0	0	0	0	0	1	0	0	0	0	0	0	1	0	0	1	1	2	2	0	0	0	0	1
FAM107B	0	4	0	0	2	0	2	1	0	0	0	2	0	0	1	1	0	1	0	0	0	0	2	0	1	0
FAM114A1	5	10	0	0	6	1	1	0	0	0	2	1	0	0	0	1	22	4	2	0	0	1	1	2	1	0
FAM114A2	0	0	0	0	0	0	0	3	1	0	0	0	0	1	0	0	0	0	0	0	1	0	1	0	0	0
FAM120A	15	24	11	19	14	13	13	18	14	18	14	18	8	19	14	16	26	34	17	25	12	29	9	8	20	15
FAM120B	0	0	1	0	0	0	0	0	0	2	0	0	0	0	0	0	0	0	0	1	0	0	0	0	0	2
FAM120C	0	0	1	0	0	0	0	0	0	0	0	0	0	0	0	0	4	0	1	1	0	0	0	0	0	0
FAM124A	0	0	0	1	1	1	0	0	0	0	0	1	0	0	0	0	0	0	0	0	0	0	0	0	0	0
FAM126A	1	0	1	0	1	0	0	1	0	0	2	0	0	1	0	3	1	0	2	0	1	0	2	1	1	1
FAM129A	3	1	4	9	5	5	8	8	4	11	4	4	2	5	8	6	6	5	7	6	4	2	7	3	4	4
FAM129B	29	28	23	20	35	19	13	19	20	35	27	17	13	17	21	20	50	9	16	30	13	39	20	15	28	20
FAM136A	1	5	1	0	1	1	3	1	1	0	0	1	1	1	2	1	4	2	1	4	2	1	0	0	4	3
[truncated: 4,820 more rows]

## Sheet: Table S7
Peptide targets for PRM MS analyses
HUGO gene name	UniProt	Synonym	Target peptide	Transitions (Lumos)
PDCD1	Q15116	PD-1	LAAFPEDR	y4, y6, y5
CD274	Q9NZQ7	PD-L1	LQDAGVYR	y6, y5, y4
PDCD1LG2	Q9BQ51	PD-L2	TPEGLYQVTSVLR	y8, y7, y5
LAG3	P18627		VGLPCR	y3, y5, y4
HAVCR2	Q8TDQ0	TIM-3	YWLNGDFR	y6, y5, y4
IDO1	P14902		YILIPASQQPK	y7, y9, y8
ICOSLG	O75144		GLYDVVSVLR	y5, y4, y7
VSIR	Q9H7M9	VISTA	GEVQTCSER	y5, y6, y4
TNFRSF18	Q9Y5U5	GITR	LLLGTGTDAR	y8, y7, y5
CD40	P25942		YCDPNLGLR	y7, y6, y3
